# Supplementary material for: Comparative proteomics reveal characteristics of life-history transitions in a social insect
Source: Proteome Sci. 2007 Jul 17;5:10. doi: 10.1186/1477-5956-5-10 (PMC1964756; doi:10.1186/1477-5956-5-10)
Supplement: Additional file 1 — Proteins quantified by spectrum count. Table displaying the results from a non-parametric Mann-Whitney-U-test (rank sums and p-level) for proteins quantified by spectrum count (threshold level for significant differences p < 0.05). [file 1477-5956-5-10-S1.xls]

## Sheet: Sheet1
Identifier	Description / similar to	Rank Sum nest bee	Rank Sum forager	p-level	Rank Sum nest bee	Rank Sum forager	p-level
Significantly different protein levels normalized to actin:					Normalized to total spectral count:
XP_393379	alpha-glucosidase	23	55	0.010406	29	49	0.132035
XP_623379	arginine kinase	54	24	0.01631	57	21	0.0021645
XP_392913	CuZn superoxide dismutase	26	52	0.037374	30	48	0.179654
XP_625056	enolase	23	55	0.010406	22	56	0.004329
XP_623342	fructose-1,6-bisphosphate aldolase	23	55	0.010406	25	53	0.025974
XP_624682	glutathione S-transferase	54	24	0.01631	54	24	0.0151515
XP_393605	glyceraldehyde-3-phosphate dehydrogenase	22	56	0.006486	21	57	0.0021645
NP_001011579	major royal jelly protein 1	52	26	0.037374	52	26	0.0411255
XP_392478	malate dehydrogenase	25	53	0.024975	30	48	0.179654
XP_623661	mitochondrial ATP synthase c-subunit	21	57	0.003948	21	57	0.0021645
XP_392639	mitochondrial ATP synthase α-subunit	26	52	0.037374	27	51	0.0649351
XP_624156	mitochondrial ATP synthase β-subunit	21	57	0.003948	23	55	0.00865801
XP_393334	myosin heavy chain	24	54	0.01631	32	46	0.309524
XP_624806	peroxiredoxin-like	26	52	0.037374	26	52	0.0411255
XP_623357	transketolase	57	21	0.003948	57	21	0.0021645
Non-significant protein levels and proteins that were not quantified:					Normalized to total spectral count:
XP_393651	alcohol dehydrogenase	27	51	0.054665	29	49	0.132035
XP_624662	allergen Bla g 5	29	49	0.109316	32	46	0.309524
XP_623535	annexin IX	38	40	0.87278	47	31	0.24026
XP_392490	apolipophorin precursor protein	27	51	0.054665	30	48	0.179654
XP_623155	ATP citrate lyase	39	39	1	46	32	0.309524
XP_394469	beta-tubulin	30	48	0.149542	33	45	0.393939
XP_623994	catalase	31	47	0.200186	35	43	0.588745
XP_392979	cytochrome P450 monooxygenase	41	37	0.748774	50	28	0.0930736
XP_391994	hypothetical protein	29	49	0.109316	55	23	0.00865801
XP_394036	hypothetical protein	40	38	0.87278	30	48	0.179654
XP_397512	hypothetical protein XP_397512	28	50	0.07817	26	52	0.0411255
XP_396769	imaginal disc growth factor	29	49	0.109316	36	42	0.699134
XP_623673	isocitrate dehydrogenase isoform c	46	32	0.262333	52	26	0.0411255
XP_393876	isocitrate/isopropylmalate dehydrogenase	40	38	0.87278	42	36	0.699134
XP_392811	lethal 1	30	48	0.149542	33	54	0.393939
XP_393545	lethal and citrate synthase	35	43	0.52184	41	37	0.818182
NP_001011607	melittin	29	49	0.109316	30	48	0.179654
XP_391823	mitochondrial cytochrome C	45	33	0.336669	46	32	0.309524
XP_393371	myosin 3 light chain	37	41	0.748774	43	35	0.588745
XP_623254	myosin 61F	46	32	0.262333	49	29	0.132035
XP_623722	neural conserved	46	32	0.262333	47	31	0.24026
XP_393281	paramyosin	30	48	0.149542	37	47	0.818182
XP_392060	phosphatidylethanolamine-binding protein	38	40	0.87278	45	33	0.393939
XP_623725	porin	27	51	0.054665	45	33	0.393939
XP_394370	protease	50.5	27.5	0.065553	53	25	0.025974
XP_396338	putative alpha-tubulin	42	36	0.630954	46	32	0.309524
XP_395934	stress-sensitive B	39	39	1	45	33	0.393939
XP_623425	thioredoxin reductase	40	38	0.87278	46	32	0.309524
XP_394471	tubulin, beta, 2	50	28	0.07817	54	24	0.0151515
XP_623531	V-ATPase A subunit	38	40	0.87278	48	30	0.179654
XP_625098	V-ATPase B subunit	40	38	0.87278	48	30	0.179654
XP_624112	V-ATPase E subunit	44	34	0.42334	48	30	0.179654
XP_623242	14-3-3 protein
XP_393423	3-hydroxyacyl-coa dehyrogenase
XP_392705	4-hydroxybutyrate coenzyme A transferase
XP_392899	60 kDa heat shock protein
XP_396328	acetyl-Coenzyme A acetyltransferase
XP_625015	actin
XP_393642	adenylate cyclase-associated protein
NP_001010975	ADP/ATP translocase
XP_623576	aminopeptidase N, partial
NP_001011583	antennal-specific protein 3c precursor
XP_624330	B-cell receptor-associated protein 37
XP_624788	bent/projectin
XP_392696	carboxylesterase
XP_395626	CG10638-PA, isoform A
XP_392720	CG1640-PA
XP_393931	CG4572-PB, isoform B
XP_392727	CG6475-PA
XP_623832	CG8258-PA
XP_394859	CG9119-PA
XP_393089	CG9306-PA
XP_623111	clathrin
XP_624987	cytochrome c oxidase
XP_623955	cytochrome P450 CYP6K1
XP_392679	dihydrolipoamide S-succinyltransferase
XP_624102	electron transfer flavoprotein, alpha subunit
XP_623364	elongation factor 1-alpha
XP_391880	Elongation factor Tu mitochondrial
XP_393806	fatty oxidation complex, alpha subunit
XP_394645	GA15538-PA
XP_396922	GA20369-PA
XP_623552	glucosephosphate isomerase
XP_392997	Glutathione-S-transferase 1-1
XP_623386	Glycogen phosphorylase
XP_392933	heat shock cognate 70 protein
XP_392147	Heat shock protein cognate 5
XP_393212	hu li tai shao
XP_394922	juvenile hormone epoxide hydrolase II
XP_624491	leucine aminopeptidase
XP_623324	major royal jelly protein 2
NP_001011599	major royal jelly protein 5
XP_397099	metalloprotease 1
XP_624201	milk protein, partial
XP_396252	moesin/ezrin/radixin
XP_392501	muscle protein 20
XP_393544	myosin 1 light chain
XP_393381	Peptidyl-prolyl cis-trans isomerase
XP_624361	peroxiredoxin
XP_395366	phosphoglucomutase
NP_001011614	phospholipase A2
XP_623143	pugilist
XP_393562	putative muscle actin
XP_392125	putative tropomyosin
XP_623994	pyruvate carboxylase
XP_392193	pyruvate dehydrogenase component
XP_624181	RE72245p
XP_623125	sarco
XP_623065	succinate dehydrogenase complex
XP_392892	TER94
XP_393445	thiol peroxiredoxin
NP_001011651	troponin C type IIIa
NP_001011652	troponin C type IIIb
XP_395535	UDP-glucose pyrophosphorylase
XP_623676	unknown protein
XP_395359	V-ATPase C subunit
XP_391843	yippee interacting protein 2
XP_393297	Zeelin1
