# Supplementary material for: Comparative proteomics reveal characteristics of life-history transitions in a social insect
Source: Proteome Sci. 2007 Jul 17;5:10. doi: 10.1186/1477-5956-5-10 (PMC1964756; doi:10.1186/1477-5956-5-10)
Supplement: Additional file 2 — Peptides identified by LC-MS/MS. Table displaying all peptides identified by OMSSA with an e-value ≤ 1.0E-01. Lower case letter m: oxidized methionine. For details on OMSSA see [80]. [file 1477-5956-5-10-S2.xls]

## Sheet: f1to6h_oms_PeptideSummaryView_n
gi#	Accession	E-Value	Peptide	Mass	z	Protein Description
gi|48094441	XP_392125	2.068e-07	KIQTIENELDQTQEALMQVNAK	2543.16	2	PREDICTED: similar to putative tropomyosin [Apis mellifera]
gi|48094441	XP_392125	3.499e-07	KIQTIENELDQTQEALMQVNAK	2543.9	2	PREDICTED: similar to putative tropomyosin [Apis mellifera]
gi|48094441	XP_392125	5.945e-07	KIQTIENELDQTQEALMQVNAK	2544.68	2	PREDICTED: similar to putative tropomyosin [Apis mellifera]
gi|48094441	XP_392125	7.052e-07	KIQTIENELDQTQEALMQVNAK	2544.12	2	PREDICTED: similar to putative tropomyosin [Apis mellifera]
gi|48094441	XP_392125	8.594e-07	KIQTIENELDQTQEALMQVNAK	2544.8	2	PREDICTED: similar to putative tropomyosin [Apis mellifera]
gi|48094441	XP_392125	0.0002527	IQTIENELDQTQEALMQVNAK	2416.7	2	PREDICTED: similar to putative tropomyosin [Apis mellifera]
gi|48094441	XP_392125	0.0003863	KIQTIENELDQTQEALMQVNAK	2544.14	2	PREDICTED: similar to putative tropomyosin [Apis mellifera]
gi|48094441	XP_392125	0.002943	KIQTIENELDQTQEALMQVNAK	2544.5	2	PREDICTED: similar to putative tropomyosin [Apis mellifera]
gi|48094441	XP_392125	0.004344	KIQTIENELDQTQEALMQVNAK	2544.4	2	PREDICTED: similar to putative tropomyosin [Apis mellifera]
gi|48094441	XP_392125	0.01452	KIQTIENELDQTQEALMQVNAK	2544.26	2	PREDICTED: similar to putative tropomyosin [Apis mellifera]
gi|48094441	XP_392125	0.01621	KIQTIENELDQTQEALMQVNAK	2545.08	2	PREDICTED: similar to putative tropomyosin [Apis mellifera]
gi|48094441	XP_392125	0.03185	KIQTIENELDQTQEALMQVNAK	2543.86	2	PREDICTED: similar to putative tropomyosin [Apis mellifera]
gi|48094441	XP_392125	0.08695	KIQTIENELDQTQEALMQVNAK	2544.5	2	PREDICTED: similar to putative tropomyosin [Apis mellifera]
gi|48094441	XP_392125	0.2224	KIQTIENELDQTQEALMQVNAK	2545.08	2	PREDICTED: similar to putative tropomyosin [Apis mellifera]
gi|48094441	XP_392125	0.5971	KIQTIENELDQTQEALMQVNAK	2544.62	2	PREDICTED: similar to putative tropomyosin [Apis mellifera]
gi|48094441	XP_392125	0.6797	KIQTIENELDQTQEALMQVNAK	2544.12	2	PREDICTED: similar to putative tropomyosin [Apis mellifera]
gi|48094558	XP_394209	9.328e-05	YTNNLLSLLQGYNMNDDIIQEMQQAVK	3156	2	PREDICTED: similar to ENSANGP00000015052 [Apis mellifera]
gi|48094558	XP_394209	0.001182	YTNNLLSLLQGYNMNDDIIQEMQQAVK	3156.8	2	PREDICTED: similar to ENSANGP00000015052 [Apis mellifera]
gi|48094558	XP_394209	0.01496	VIDASIMPEVTSGNTNAPTMMIAEK	2620.08	2	PREDICTED: similar to ENSANGP00000015052 [Apis mellifera]
gi|48094573	XP_397512	1.83e-291	EQVANALLEGSSDLIGALKDAVELAIR	2795.68	2	PREDICTED: hypothetical protein XP_397512 [Apis mellifera]
gi|48094573	XP_397512	4.104e-07	EQVANALLEGSSDLIGALKDAVELAIR	2794	2	PREDICTED: hypothetical protein XP_397512 [Apis mellifera]
gi|48094573	XP_397512	7.024e-07	EQVANALLEGSSDLIGALKDAVELAIR	2797.5	2	PREDICTED: hypothetical protein XP_397512 [Apis mellifera]
gi|48094573	XP_397512	9.674e-07	EQVANALLEGSSDLIGALKDAVELAIR	2794.14	2	PREDICTED: hypothetical protein XP_397512 [Apis mellifera]
gi|48094573	XP_397512	1.239e-06	EQVANALLEGSSDLIGALKDAVELAIR	2795.16	2	PREDICTED: hypothetical protein XP_397512 [Apis mellifera]
gi|48094573	XP_397512	1.397e-06	EQVANALLEGSSDLIGALKDAVELAIR	2795.12	2	PREDICTED: hypothetical protein XP_397512 [Apis mellifera]
gi|48094573	XP_397512	2.269e-06	EQVANALLEGSSDLIGALKDAVELAIR	2797.45	3	PREDICTED: hypothetical protein XP_397512 [Apis mellifera]
gi|48094573	XP_397512	4.625e-06	EQVANALLEGSSDLIGALKDAVELAIR	2794.5	2	PREDICTED: hypothetical protein XP_397512 [Apis mellifera]
gi|48094573	XP_397512	7.081e-06	EQVANALLEGSSDLIGALK	1929.38	2	PREDICTED: hypothetical protein XP_397512 [Apis mellifera]
gi|48094573	XP_397512	1.134e-05	EQVANALLEGSSDLIGALK	1928.08	2	PREDICTED: hypothetical protein XP_397512 [Apis mellifera]
gi|48094573	XP_397512	3.453e-05	EQVANALLEGSSDLIGALKDAVELAIR	2795.42	2	PREDICTED: hypothetical protein XP_397512 [Apis mellifera]
gi|48094573	XP_397512	3.911e-05	EQVANALLEGSSDLIGALK	1928.2	2	PREDICTED: hypothetical protein XP_397512 [Apis mellifera]
gi|48094573	XP_397512	4.622e-05	EQVANALLEGSSDLIGALKDAVELAIR	2795.92	3	PREDICTED: hypothetical protein XP_397512 [Apis mellifera]
gi|48094573	XP_397512	6.859e-05	EQVANALLEGSSDLIGALK	1928.92	2	PREDICTED: hypothetical protein XP_397512 [Apis mellifera]
gi|48094573	XP_397512	0.000291	EQVANALLEGSSDLIGALK	1927.6	2	PREDICTED: hypothetical protein XP_397512 [Apis mellifera]
gi|48094573	XP_397512	0.0003988	EQVANALLEGSSDLIGALKDAVELAIR	2797.33	3	PREDICTED: hypothetical protein XP_397512 [Apis mellifera]
gi|48094573	XP_397512	0.0004318	EQVANALLEGSSDLIGALK	1928.1	2	PREDICTED: hypothetical protein XP_397512 [Apis mellifera]
gi|48094573	XP_397512	0.0005356	EQVANALLEGSSDLIGALKDAVELAIR	2798.02	2	PREDICTED: hypothetical protein XP_397512 [Apis mellifera]
gi|48094573	XP_397512	0.001034	EQVANALLEGSSDLIGALK	1928.12	2	PREDICTED: hypothetical protein XP_397512 [Apis mellifera]
gi|48094573	XP_397512	0.004043	EQVANALLEGSSDLIGALKDAVELAIR	2797.68	2	PREDICTED: hypothetical protein XP_397512 [Apis mellifera]
gi|48094573	XP_397512	0.004123	EQVANALLEGSSDLIGALKDAVELAIR	2798.77	3	PREDICTED: hypothetical protein XP_397512 [Apis mellifera]
gi|48094573	XP_397512	0.006043	EQVANALLEGSSDLIGALK	1930.08	2	PREDICTED: hypothetical protein XP_397512 [Apis mellifera]
gi|48094573	XP_397512	0.01375	EQVANALLEGSSDLIGALKDAVELAIR	2796.66	2	PREDICTED: hypothetical protein XP_397512 [Apis mellifera]
gi|48094573	XP_397512	0.0519	EQVANALLEGSSDLIGALK	1929.66	2	PREDICTED: hypothetical protein XP_397512 [Apis mellifera]
gi|48094573	XP_397512	0.06225	EQVANALLEGSSDLIGALKDAVELAIR	2796.85	3	PREDICTED: hypothetical protein XP_397512 [Apis mellifera]
gi|48094573	XP_397512	0.07118	EQVANALLEGSSDLIGALKDAVELAIR	2794.03	3	PREDICTED: hypothetical protein XP_397512 [Apis mellifera]
gi|48094573	XP_397512	0.3685	EQVANALLEGSSDLIGALKDAVELAIR	2795.32	3	PREDICTED: hypothetical protein XP_397512 [Apis mellifera]
gi|48094573	XP_397512	0.5801	EQVANALLEGSSDLIGALK	1930.34	2	PREDICTED: hypothetical protein XP_397512 [Apis mellifera]
gi|48094573	XP_397512	0.9743	EQVANALLEGSSDLIGALKDAVELAIR	2797.42	3	PREDICTED: hypothetical protein XP_397512 [Apis mellifera]
gi|48094997	XP_394325	0.01865	IGQDLQNGLYDIYHLNFISPITR	2692.57	3	PREDICTED: similar to ENSANGP00000017983 [Apis mellifera]
gi|48095159	XP_394370	3.043e-07	SFNALSLVNDIALIR	1646.98	3	PREDICTED: similar to CG5255-PA [Apis mellifera]
gi|48095159	XP_394370	4.408e-07	SFNALSLVNDIALIR	1644.8	2	PREDICTED: similar to CG5255-PA [Apis mellifera]
gi|48095159	XP_394370	8.945e-07	SFNALSLVNDIALIR	1646.18	2	PREDICTED: similar to CG5255-PA [Apis mellifera]
gi|48095159	XP_394370	1.546e-06	SFNALSLVNDIALIR	1644.52	2	PREDICTED: similar to CG5255-PA [Apis mellifera]
gi|48095159	XP_394370	2.219e-06	SFNALSLVNDIALIR	1646.12	2	PREDICTED: similar to CG5255-PA [Apis mellifera]
gi|48095159	XP_394370	3.328e-06	SFNALSLVNDIALIR	1645.94	2	PREDICTED: similar to CG5255-PA [Apis mellifera]
gi|48095159	XP_394370	3.746e-06	VNQDISFTNLIQPIK	1731.3	2	PREDICTED: similar to CG5255-PA [Apis mellifera]
gi|48095159	XP_394370	4.154e-06	VNQDISFTNLIQPIK	1730.36	2	PREDICTED: similar to CG5255-PA [Apis mellifera]
gi|48095159	XP_394370	1.251e-05	SFNALSLVNDIALIR	1647.74	2	PREDICTED: similar to CG5255-PA [Apis mellifera]
gi|48095159	XP_394370	1.455e-05	SFNALSLVNDIALIR	1645.74	2	PREDICTED: similar to CG5255-PA [Apis mellifera]
gi|48095159	XP_394370	2.237e-05	VNQDISFTNLIQPIK	1729.74	2	PREDICTED: similar to CG5255-PA [Apis mellifera]
gi|48095159	XP_394370	2.708e-05	SFNALSLVNDIALIR	1646.48	2	PREDICTED: similar to CG5255-PA [Apis mellifera]
gi|48095159	XP_394370	7.976e-05	SFNALSLVNDIALIR	1647.64	2	PREDICTED: similar to CG5255-PA [Apis mellifera]
gi|48095159	XP_394370	0.0001631	SFNALSLVNDIALIR	1646.18	2	PREDICTED: similar to CG5255-PA [Apis mellifera]
gi|48095159	XP_394370	0.0003326	SFNALSLVNDIALIR	1645.88	2	PREDICTED: similar to CG5255-PA [Apis mellifera]
gi|48095159	XP_394370	0.0003684	VNQDISFTNLIQPIKLASGSK	2272.82	2	PREDICTED: similar to CG5255-PA [Apis mellifera]
gi|48095159	XP_394370	0.0003873	SFNALSLVNDIALIR	1645.12	1	PREDICTED: similar to CG5255-PA [Apis mellifera]
gi|48095159	XP_394370	0.001297	VNQDISFTNLIQPIK	1730.98	2	PREDICTED: similar to CG5255-PA [Apis mellifera]
gi|48095159	XP_394370	0.002569	SFNALSLVNDIALIR	1648.51	3	PREDICTED: similar to CG5255-PA [Apis mellifera]
gi|48095159	XP_394370	0.002961	SFNALSLVNDIALIR	1644.84	1	PREDICTED: similar to CG5255-PA [Apis mellifera]
gi|48095159	XP_394370	0.006501	SFNALSLVNDIALIR	1644.52	2	PREDICTED: similar to CG5255-PA [Apis mellifera]
gi|48095159	XP_394370	0.007436	SFNALSLVNDIALIR	1645.87	1	PREDICTED: similar to CG5255-PA [Apis mellifera]
gi|48095159	XP_394370	0.008109	VNQDISFTNLIQPIKLASGSK	2272.9	2	PREDICTED: similar to CG5255-PA [Apis mellifera]
gi|48095159	XP_394370	0.01371	VNQDISFTNLIQPIK	1729.9	2	PREDICTED: similar to CG5255-PA [Apis mellifera]
gi|48095159	XP_394370	0.02115	SFNALSLVNDIALIR	1646.23	1	PREDICTED: similar to CG5255-PA [Apis mellifera]
gi|48095159	XP_394370	0.0299	SFNALSLVNDIALIR	1648.56	2	PREDICTED: similar to CG5255-PA [Apis mellifera]
gi|48095159	XP_394370	0.03206	SFNALSLVNDIALIR	1644.79	1	PREDICTED: similar to CG5255-PA [Apis mellifera]
gi|48095159	XP_394370	0.03311	SFNALSLVNDIALIR	1645.14	1	PREDICTED: similar to CG5255-PA [Apis mellifera]
gi|48095159	XP_394370	0.03311	VNQDISFTNLIQPIK	1730.08	2	PREDICTED: similar to CG5255-PA [Apis mellifera]
gi|48095159	XP_394370	0.03639	VNQDISFTNLIQPIK	1728.32	2	PREDICTED: similar to CG5255-PA [Apis mellifera]
gi|48095159	XP_394370	0.04079	SFNALSLVNDIALIR	1646.88	2	PREDICTED: similar to CG5255-PA [Apis mellifera]
gi|48095159	XP_394370	0.04504	SFNALSLVNDIALIR	1644.48	1	PREDICTED: similar to CG5255-PA [Apis mellifera]
gi|48095159	XP_394370	0.04623	SFNALSLVNDIALIR	1644.86	1	PREDICTED: similar to CG5255-PA [Apis mellifera]
gi|48095159	XP_394370	0.07054	SFNALSLVNDIALIR	1645.33	1	PREDICTED: similar to CG5255-PA [Apis mellifera]
gi|48095159	XP_394370	0.1091	SFNALSLVNDIALIR	1644.84	1	PREDICTED: similar to CG5255-PA [Apis mellifera]
gi|48095159	XP_394370	0.1116	VNQDISFTNLIQPIKLASGSK	2273.38	2	PREDICTED: similar to CG5255-PA [Apis mellifera]
gi|48095159	XP_394370	0.1292	SFNALSLVNDIALIR	1645.1	1	PREDICTED: similar to CG5255-PA [Apis mellifera]
gi|48095159	XP_394370	0.8742	SFNALSLVNDIALIR	1646.2	2	PREDICTED: similar to CG5255-PA [Apis mellifera]
gi|48095543	XP_394469	7.761e-292	GHYTEGAELVDSVLDVVRK	2087.26	2	PREDICTED: similar to GA17427-PA [Apis mellifera]
gi|48095543	XP_394469	1.11e-07	GHYTEGAELVDSVLDVVR	1959.24	2	PREDICTED: similar to GA17427-PA [Apis mellifera]
gi|48095543	XP_394469	1.122e-07	GHYTEGAELVDSVLDVVR	1959.52	2	PREDICTED: similar to GA17427-PA [Apis mellifera]
gi|48095543	XP_394469	1.605e-07	GHYTEGAELVDSVLDVVRK	2086.72	2	PREDICTED: similar to GA17427-PA [Apis mellifera]
gi|48095543	XP_394469	1.624e-07	GHYTEGAELVDSVLDVVR	1958.92	2	PREDICTED: similar to GA17427-PA [Apis mellifera]
gi|48095543	XP_394469	2.048e-07	GHYTEGAELVDSVLDVVRK	2087.16	2	PREDICTED: similar to GA17427-PA [Apis mellifera]
gi|48095543	XP_394469	2.122e-07	GHYTEGAELVDSVLDVVRK	2086.46	2	PREDICTED: similar to GA17427-PA [Apis mellifera]
gi|48095543	XP_394469	4.536e-07	GHYTEGAELVDSVLDVVRK	2085.52	2	PREDICTED: similar to GA17427-PA [Apis mellifera]
gi|48095543	XP_394469	4.977e-07	GHYTEGAELVDSVLDVVRK	2086.39	3	PREDICTED: similar to GA17427-PA [Apis mellifera]
gi|48095543	XP_394469	5.026e-07	GHYTEGAELVDSVLDVVRK	2087.24	2	PREDICTED: similar to GA17427-PA [Apis mellifera]
gi|48095543	XP_394469	5.601e-07	GHYTEGAELVDSVLDVVR	1959.06	2	PREDICTED: similar to GA17427-PA [Apis mellifera]
gi|48095543	XP_394469	6.656e-07	GHYTEGAELVDSVLDVVRK	2087.86	3	PREDICTED: similar to GA17427-PA [Apis mellifera]
gi|48095543	XP_394469	7.193e-07	GHYTEGAELVDSVLDVVRK	2086.82	2	PREDICTED: similar to GA17427-PA [Apis mellifera]
gi|48095543	XP_394469	7.33e-07	GHYTEGAELVDSVLDVVRK	2086.04	2	PREDICTED: similar to GA17427-PA [Apis mellifera]
gi|48095543	XP_394469	7.421e-07	GHYTEGAELVDSVLDVVRK	2087.26	2	PREDICTED: similar to GA17427-PA [Apis mellifera]
gi|48095543	XP_394469	7.583e-07	GHYTEGAELVDSVLDVVR	1958.06	2	PREDICTED: similar to GA17427-PA [Apis mellifera]
gi|48095543	XP_394469	1.165e-06	GHYTEGAELVDSVLDVVRK	2087.22	2	PREDICTED: similar to GA17427-PA [Apis mellifera]
gi|48095543	XP_394469	1.255e-06	GHYTEGAELVDSVLDVVRK	2087.44	2	PREDICTED: similar to GA17427-PA [Apis mellifera]
gi|48095543	XP_394469	1.389e-06	GHYTEGAELVDSVLDVVRK	2086.87	3	PREDICTED: similar to GA17427-PA [Apis mellifera]
gi|48095543	XP_394469	1.455e-06	GHYTEGAELVDSVLDVVR	1959.58	2	PREDICTED: similar to GA17427-PA [Apis mellifera]
gi|48095543	XP_394469	1.561e-06	GHYTEGAELVDSVLDVVRK	2087.14	2	PREDICTED: similar to GA17427-PA [Apis mellifera]
gi|48095543	XP_394469	1.876e-06	GHYTEGAELVDSVLDVVRK	2086.36	2	PREDICTED: similar to GA17427-PA [Apis mellifera]
gi|48095543	XP_394469	1.948e-06	GHYTEGAELVDSVLDVVRK	2086.34	2	PREDICTED: similar to GA17427-PA [Apis mellifera]
gi|48095543	XP_394469	2.113e-06	GHYTEGAELVDSVLDVVRK	2086.22	2	PREDICTED: similar to GA17427-PA [Apis mellifera]
gi|48095543	XP_394469	2.201e-06	GHYTEGAELVDSVLDVVRK	2086.12	2	PREDICTED: similar to GA17427-PA [Apis mellifera]
gi|48095543	XP_394469	2.219e-06	GHYTEGAELVDSVLDVVRK	2087.02	3	PREDICTED: similar to GA17427-PA [Apis mellifera]
gi|48095543	XP_394469	3.265e-06	LHFFMPGFAPLTSR	1621.6	3	PREDICTED: similar to GA17427-PA [Apis mellifera]
gi|48095543	XP_394469	3.324e-06	GHYTEGAELVDSVLDVVR	1960.96	2	PREDICTED: similar to GA17427-PA [Apis mellifera]
gi|48095543	XP_394469	4.467e-06	GHYTEGAELVDSVLDVVRK	2086.06	2	PREDICTED: similar to GA17427-PA [Apis mellifera]
gi|48095543	XP_394469	5.22e-06	GHYTEGAELVDSVLDVVR	1958.56	2	PREDICTED: similar to GA17427-PA [Apis mellifera]
gi|48095543	XP_394469	5.905e-06	GHYTEGAELVDSVLDVVR	1958.36	2	PREDICTED: similar to GA17427-PA [Apis mellifera]
gi|48095543	XP_394469	6.383e-06	GHYTEGAELVDSVLDVVR	1959.02	2	PREDICTED: similar to GA17427-PA [Apis mellifera]
gi|48095543	XP_394469	6.564e-06	GHYTEGAELVDSVLDVVRK	2088.34	3	PREDICTED: similar to GA17427-PA [Apis mellifera]
gi|48095543	XP_394469	6.763e-06	GHYTEGAELVDSVLDVVRK	2086.06	2	PREDICTED: similar to GA17427-PA [Apis mellifera]
gi|48095543	XP_394469	7.251e-06	GHYTEGAELVDSVLDVVRK	2087.56	2	PREDICTED: similar to GA17427-PA [Apis mellifera]
gi|48095543	XP_394469	9.098e-06	GHYTEGAELVDSVLDVVRK	2087.82	2	PREDICTED: similar to GA17427-PA [Apis mellifera]
gi|48095543	XP_394469	2.853e-05	GHYTEGAELVDSVLDVVR	1959.54	2	PREDICTED: similar to GA17427-PA [Apis mellifera]
gi|48095543	XP_394469	4.049e-05	GHYTEGAELVDSVLDVVRK	2087.2	2	PREDICTED: similar to GA17427-PA [Apis mellifera]
gi|48095543	XP_394469	4.17e-05	GHYTEGAELVDSVLDVVRK	2086.08	2	PREDICTED: similar to GA17427-PA [Apis mellifera]
gi|48095543	XP_394469	5.204e-05	GHYTEGAELVDSVLDVVRK	2087.16	2	PREDICTED: similar to GA17427-PA [Apis mellifera]
gi|48095543	XP_394469	5.288e-05	GHYTEGAELVDSVLDVVRK	2087.36	2	PREDICTED: similar to GA17427-PA [Apis mellifera]
gi|48095543	XP_394469	7.677e-05	GHYTEGAELVDSVLDVVR	1960.72	2	PREDICTED: similar to GA17427-PA [Apis mellifera]
gi|48095543	XP_394469	7.882e-05	GHYTEGAELVDSVLDVVRK	2087.48	2	PREDICTED: similar to GA17427-PA [Apis mellifera]
gi|48095543	XP_394469	9.163e-05	GHYTEGAELVDSVLDVVRK	2088.58	3	PREDICTED: similar to GA17427-PA [Apis mellifera]
gi|48095543	XP_394469	0.0001902	LHFFMPGFAPLTSR	1622.32	2	PREDICTED: similar to GA17427-PA [Apis mellifera]
gi|48095543	XP_394469	0.0001931	GHYTEGAELVDSVLDVVRK	2087.28	2	PREDICTED: similar to GA17427-PA [Apis mellifera]
gi|48095543	XP_394469	0.0002617	GHYTEGAELVDSVLDVVR	1958.44	2	PREDICTED: similar to GA17427-PA [Apis mellifera]
gi|48095543	XP_394469	0.0004083	GHYTEGAELVDSVLDVVRK	2087.65	3	PREDICTED: similar to GA17427-PA [Apis mellifera]
gi|48095543	XP_394469	0.0004126	GHYTEGAELVDSVLDVVRK	2085.68	2	PREDICTED: similar to GA17427-PA [Apis mellifera]
gi|48095543	XP_394469	0.0004222	LHFFMPGFAPLTSR	1620.94	2	PREDICTED: similar to GA17427-PA [Apis mellifera]
gi|48095543	XP_394469	0.0004501	GHYTEGAELVDSVLDVVRK	2086.3	2	PREDICTED: similar to GA17427-PA [Apis mellifera]
gi|48095543	XP_394469	0.0005834	GHYTEGAELVDSVLDVVRK	2087.83	3	PREDICTED: similar to GA17427-PA [Apis mellifera]
gi|48095543	XP_394469	0.0008985	LHFFMPGFAPLTSR	1619.52	2	PREDICTED: similar to GA17427-PA [Apis mellifera]
gi|48095543	XP_394469	0.0009603	LHFFMPGFAPLTSR	1620.56	2	PREDICTED: similar to GA17427-PA [Apis mellifera]
gi|48095543	XP_394469	0.001019	LHFFMPGFAPLTSR	1623.2	2	PREDICTED: similar to GA17427-PA [Apis mellifera]
gi|48095543	XP_394469	0.001022	GHYTEGAELVDSVLDVVR	1958.98	2	PREDICTED: similar to GA17427-PA [Apis mellifera]
gi|48095543	XP_394469	0.001048	GHYTEGAELVDSVLDVVRK	2087.11	3	PREDICTED: similar to GA17427-PA [Apis mellifera]
gi|48095543	XP_394469	0.00129	GHYTEGAELVDSVLDVVRK	2086.09	3	PREDICTED: similar to GA17427-PA [Apis mellifera]
gi|48095543	XP_394469	0.001393	LHFFMPGFAPLTSR	1623	2	PREDICTED: similar to GA17427-PA [Apis mellifera]
gi|48095543	XP_394469	0.001537	GHYTEGAELVDSVLDVVRK	2086.1	2	PREDICTED: similar to GA17427-PA [Apis mellifera]
gi|48095543	XP_394469	0.001982	LHFFMPGFAPLTSR	1621.06	2	PREDICTED: similar to GA17427-PA [Apis mellifera]
gi|48095543	XP_394469	0.001989	GHYTEGAELVDSVLDVVRK	2087.4	2	PREDICTED: similar to GA17427-PA [Apis mellifera]
gi|48095543	XP_394469	0.002184	LHFFMPGFAPLTSR	1618.64	2	PREDICTED: similar to GA17427-PA [Apis mellifera]
gi|48095543	XP_394469	0.002273	LHFFMPGFAPLTSR	1620.7	2	PREDICTED: similar to GA17427-PA [Apis mellifera]
gi|48095543	XP_394469	0.002303	GHYTEGAELVDSVLDVVRK	2088.67	3	PREDICTED: similar to GA17427-PA [Apis mellifera]
gi|48095543	XP_394469	0.00272	LHFFMPGFAPLTSR	1621.8	2	PREDICTED: similar to GA17427-PA [Apis mellifera]
gi|48095543	XP_394469	0.003511	GHYTEGAELVDSVLDVVRK	2086.22	2	PREDICTED: similar to GA17427-PA [Apis mellifera]
gi|48095543	XP_394469	0.003545	LHFFMPGFAPLTSR	1621.88	2	PREDICTED: similar to GA17427-PA [Apis mellifera]
gi|48095543	XP_394469	0.003656	LHFFMPGFAPLTSR	1621.8	2	PREDICTED: similar to GA17427-PA [Apis mellifera]
gi|48095543	XP_394469	0.004051	LHFFMPGFAPLTSR	1622.22	2	PREDICTED: similar to GA17427-PA [Apis mellifera]
gi|48095543	XP_394469	0.00493	LHFFMPGFAPLTSR	1621.12	2	PREDICTED: similar to GA17427-PA [Apis mellifera]
gi|48095543	XP_394469	0.005945	LHFFMPGFAPLTSR	1621.99	3	PREDICTED: similar to GA17427-PA [Apis mellifera]
gi|48095543	XP_394469	0.006583	LHFFMPGFAPLTSR	1622.26	2	PREDICTED: similar to GA17427-PA [Apis mellifera]
gi|48095543	XP_394469	0.007767	GHYTEGAELVDSVLDVVRK	2088.46	3	PREDICTED: similar to GA17427-PA [Apis mellifera]
gi|48095543	XP_394469	0.01321	GHYTEGAELVDSVLDVVRK	2086.9	2	PREDICTED: similar to GA17427-PA [Apis mellifera]
gi|48095543	XP_394469	0.01355	LHFFMPGFAPLTSR	1619.72	1	PREDICTED: similar to GA17427-PA [Apis mellifera]
gi|48095543	XP_394469	0.01407	LHFFMPGFAPLTSR	1621.37	1	PREDICTED: similar to GA17427-PA [Apis mellifera]
gi|48095543	XP_394469	0.01432	LHFFMPGFAPLTSR	1621.16	2	PREDICTED: similar to GA17427-PA [Apis mellifera]
gi|48095543	XP_394469	0.01511	GHYTEGAELVDSVLDVVR	1960.12	2	PREDICTED: similar to GA17427-PA [Apis mellifera]
gi|48095543	XP_394469	0.02108	LHFFMPGFAPLTSR	1620.16	2	PREDICTED: similar to GA17427-PA [Apis mellifera]
gi|48095543	XP_394469	0.02441	LHFFMPGFAPLTSR	1621.16	2	PREDICTED: similar to GA17427-PA [Apis mellifera]
gi|48095543	XP_394469	0.02665	GHYTEGAELVDSVLDVVRK	2086.94	2	PREDICTED: similar to GA17427-PA [Apis mellifera]
gi|48095543	XP_394469	0.02673	GHYTEGAELVDSVLDVVRK	2088.14	2	PREDICTED: similar to GA17427-PA [Apis mellifera]
gi|48095543	XP_394469	0.02759	GHYTEGAELVDSVLDVVRK	2088.43	3	PREDICTED: similar to GA17427-PA [Apis mellifera]
gi|48095543	XP_394469	0.02955	LHFFMPGFAPLTSR	1620.92	2	PREDICTED: similar to GA17427-PA [Apis mellifera]
gi|48095543	XP_394469	0.04056	GHYTEGAELVDSVLDVVRK	2086.76	2	PREDICTED: similar to GA17427-PA [Apis mellifera]
gi|48095543	XP_394469	0.0423	GHYTEGAELVDSVLDVVR	1958.84	2	PREDICTED: similar to GA17427-PA [Apis mellifera]
gi|48095543	XP_394469	0.06046	LHFFMPGFAPLTSR	1619.98	1	PREDICTED: similar to GA17427-PA [Apis mellifera]
gi|48095543	XP_394469	0.07384	GHYTEGAELVDSVLDVVR	1961.88	2	PREDICTED: similar to GA17427-PA [Apis mellifera]
gi|48095543	XP_394469	0.07494	LHFFMPGFAPLTSR	1621.38	2	PREDICTED: similar to GA17427-PA [Apis mellifera]
gi|48095543	XP_394469	0.08484	LHFFMPGFAPLTSR	1620.6	2	PREDICTED: similar to GA17427-PA [Apis mellifera]
gi|48095543	XP_394469	0.1371	GHYTEGAELVDSVLDVVR	1959.26	2	PREDICTED: similar to GA17427-PA [Apis mellifera]
gi|48095543	XP_394469	0.1406	LHFFMPGFAPLTSR	1623.02	2	PREDICTED: similar to GA17427-PA [Apis mellifera]
gi|48095543	XP_394469	0.1446	LHFFMPGFAPLTSR	1622.84	2	PREDICTED: similar to GA17427-PA [Apis mellifera]
gi|48095543	XP_394469	0.1869	LHFFMPGFAPLTSR	1620.26	2	PREDICTED: similar to GA17427-PA [Apis mellifera]
gi|48095543	XP_394469	0.2831	GHYTEGAELVDSVLDVVRK	2087.66	2	PREDICTED: similar to GA17427-PA [Apis mellifera]
gi|48095543	XP_394469	0.2917	LHFFMPGFAPLTSR	1620.18	2	PREDICTED: similar to GA17427-PA [Apis mellifera]
gi|48095543	XP_394469	0.3103	GHYTEGAELVDSVLDVVRK	2088.16	3	PREDICTED: similar to GA17427-PA [Apis mellifera]
gi|48095543	XP_394469	0.5173	GHYTEGAELVDSVLDVVRK	2088.28	3	PREDICTED: similar to GA17427-PA [Apis mellifera]
gi|48095543	XP_394469	0.6196	LHFFMPGFAPLTSR	1620.26	2	PREDICTED: similar to GA17427-PA [Apis mellifera]
gi|48095543	XP_394469	0.7646	LHFFMPGFAPLTSR	1621.14	2	PREDICTED: similar to GA17427-PA [Apis mellifera]
gi|48095543	XP_394469	0.8334	GHYTEGAELVDSVLDVVRK	2088.68	2	PREDICTED: similar to GA17427-PA [Apis mellifera]
gi|48095547	XP_394471	4.228e-07	AILVDLEPGTMDSVR	1615.9	2	PREDICTED: similar to tubulin, beta, 2 [Apis mellifera]
gi|48095547	XP_394471	5.838e-07	AILVDLEPGTMDSVR	1615.18	2	PREDICTED: similar to tubulin, beta, 2 [Apis mellifera]
gi|48095547	XP_394471	9.158e-07	AILVDLEPGTMDSVR	1617.8	2	PREDICTED: similar to tubulin, beta, 2 [Apis mellifera]
gi|48095547	XP_394471	1.249e-05	AILVDLEPGTMDSVR	1616.58	2	PREDICTED: similar to tubulin, beta, 2 [Apis mellifera]
gi|48095547	XP_394471	0.0001246	AILVDLEPGTMDSVR	1614.82	2	PREDICTED: similar to tubulin, beta, 2 [Apis mellifera]
gi|48095547	XP_394471	0.0001826	AILVDLEPGTMDSVR	1616.72	2	PREDICTED: similar to tubulin, beta, 2 [Apis mellifera]
gi|48095547	XP_394471	0.001284	MSATFIGNSTAIQELFK	1858.22	2	PREDICTED: similar to tubulin, beta, 2 [Apis mellifera]
gi|48095547	XP_394471	0.002873	AILVDLEPGTMDSVR	1615.02	2	PREDICTED: similar to tubulin, beta, 2 [Apis mellifera]
gi|48095547	XP_394471	0.003478	MSATFIGNSTAIQELFK	1857.84	2	PREDICTED: similar to tubulin, beta, 2 [Apis mellifera]
gi|48095547	XP_394471	0.003704	AILVDLEPGTMDSVR	1618.28	2	PREDICTED: similar to tubulin, beta, 2 [Apis mellifera]
gi|48095547	XP_394471	0.00427	AILVDLEPGTMDSVR	1615.08	2	PREDICTED: similar to tubulin, beta, 2 [Apis mellifera]
gi|48095547	XP_394471	0.007304	AILVDLEPGTMDSVR	1618.12	2	PREDICTED: similar to tubulin, beta, 2 [Apis mellifera]
gi|48095547	XP_394471	0.01236	MSATFIGNSTAIQELFK	1858.04	2	PREDICTED: similar to tubulin, beta, 2 [Apis mellifera]
gi|48095547	XP_394471	0.01964	MSATFIGNSTAIQELFK	1858.92	2	PREDICTED: similar to tubulin, beta, 2 [Apis mellifera]
gi|48095547	XP_394471	0.02495	MSATFIGNSTAIQELFKR	2013.94	2	PREDICTED: similar to tubulin, beta, 2 [Apis mellifera]
gi|48095547	XP_394471	0.02733	MSATFIGNSTAIQELFK	1859	2	PREDICTED: similar to tubulin, beta, 2 [Apis mellifera]
gi|48095547	XP_394471	0.02752	MSATFIGNSTAIQELFK	1858.02	2	PREDICTED: similar to tubulin, beta, 2 [Apis mellifera]
gi|48095547	XP_394471	0.04466	MSATFIGNSTAIQELFKR	2016.06	2	PREDICTED: similar to tubulin, beta, 2 [Apis mellifera]
gi|48095547	XP_394471	0.05577	AILVDLEPGTMDSVR	1616.26	2	PREDICTED: similar to tubulin, beta, 2 [Apis mellifera]
gi|48095547	XP_394471	0.05997	MSATFIGNSTAIQELFK	1858.06	2	PREDICTED: similar to tubulin, beta, 2 [Apis mellifera]
gi|48095547	XP_394471	0.06794	MSATFIGNSTAIQELFKR	2013.9	2	PREDICTED: similar to tubulin, beta, 2 [Apis mellifera]
gi|48095547	XP_394471	0.09955	MSATFIGNSTAIQELFK	1858.3	2	PREDICTED: similar to tubulin, beta, 2 [Apis mellifera]
gi|48095547	XP_394471	0.2214	MSATFIGNSTAIQELFK	1858.34	2	PREDICTED: similar to tubulin, beta, 2 [Apis mellifera]
gi|48095547	XP_394471	0.6081	AILVDLEPGTMDSVR	1614.74	2	PREDICTED: similar to tubulin, beta, 2 [Apis mellifera]
gi|48095960	XP_392368	0.08437	EIYPYILQEIKPTLDELGINTIEELGYDKPELALQSIDDIH	4743.4	3	PREDICTED: similar to ENSANGP00000022070 [Apis mellifera]
gi|48095960	XP_392368	0.5617	EIYPYILQEIKPTLDELGINTIEELGYDKPELALQSIDDIH	4742.38	3	PREDICTED: similar to ENSANGP00000022070 [Apis mellifera]
gi|48096130	XP_394614	0.004033	IGDPLDDNVLYGPLLNQNAVDAYKEAINTAVQSGGTIEFGGK	4378.45	3	PREDICTED: similar to aldehyde dehydrogenase [Apis mellifera]
gi|48096130	XP_394614	0.3497	IGDPLDDNVLYGPLLNQNAVDAYK	2617.82	2	PREDICTED: similar to aldehyde dehydrogenase [Apis mellifera]
gi|48096138	XP_392401	3.891e-07	VLILGAGPIGLVSLLVAK	1731.22	2	PREDICTED: similar to CG4649-PA [Apis mellifera]
gi|48096138	XP_392401	3.6e-05	YANDYADALDLLASR	1670.94	2	PREDICTED: similar to CG4649-PA [Apis mellifera]
gi|48096138	XP_392401	0.002457	VLILGAGPIGLVSLLVAK	1732.08	2	PREDICTED: similar to CG4649-PA [Apis mellifera]
gi|48096138	XP_392401	0.03721	YANDYADALDLLASR	1671.94	2	PREDICTED: similar to CG4649-PA [Apis mellifera]
gi|48096138	XP_392401	0.2655	VLILGAGPIGLVSLLVAK	1733.48	2	PREDICTED: similar to CG4649-PA [Apis mellifera]
gi|48096138	XP_392401	0.5626	VPLINALIR	1009.08	2	PREDICTED: similar to CG4649-PA [Apis mellifera]
gi|48096291	XP_394657	2.344e-06	SAIHDLVATFSASADVLALAK	2100.5	2	PREDICTED: similar to Ubiquinol-cytochrome c reductase, Rieske iron-sulfur polypeptide 1 [Apis mellifera]
gi|48096291	XP_394657	4.771e-05	SAIHDLVATFSASADVLALAK	2101.74	2	PREDICTED: similar to Ubiquinol-cytochrome c reductase, Rieske iron-sulfur polypeptide 1 [Apis mellifera]
gi|48096291	XP_394657	0.0009543	SAIHDLVATFSASADVLALAK	2101.52	2	PREDICTED: similar to Ubiquinol-cytochrome c reductase, Rieske iron-sulfur polypeptide 1 [Apis mellifera]
gi|48096291	XP_394657	0.02335	SAIHDLVATFSASADVLALAK	2100.5	2	PREDICTED: similar to Ubiquinol-cytochrome c reductase, Rieske iron-sulfur polypeptide 1 [Apis mellifera]
gi|48096291	XP_394657	0.0519	SAIHDLVATFSASADVLALAK	2100.18	2	PREDICTED: similar to Ubiquinol-cytochrome c reductase, Rieske iron-sulfur polypeptide 1 [Apis mellifera]
gi|48096291	XP_394657	0.1576	SAIHDLVATFSASADVLALAK	2101.39	3	PREDICTED: similar to Ubiquinol-cytochrome c reductase, Rieske iron-sulfur polypeptide 1 [Apis mellifera]
gi|48096291	XP_394657	0.166	SAIHDLVATFSASADVLALAK	2101.16	2	PREDICTED: similar to Ubiquinol-cytochrome c reductase, Rieske iron-sulfur polypeptide 1 [Apis mellifera]
gi|48096291	XP_394657	0.2563	SAIHDLVATFSASADVLALAK	2101.21	3	PREDICTED: similar to Ubiquinol-cytochrome c reductase, Rieske iron-sulfur polypeptide 1 [Apis mellifera]
gi|48096291	XP_394657	0.3644	SAIHDLVATFSASADVLALAK	2102.34	2	PREDICTED: similar to Ubiquinol-cytochrome c reductase, Rieske iron-sulfur polypeptide 1 [Apis mellifera]
gi|48096291	XP_394657	0.5559	SAIHDLVATFSASADVLALAK	2100.8	2	PREDICTED: similar to Ubiquinol-cytochrome c reductase, Rieske iron-sulfur polypeptide 1 [Apis mellifera]
gi|48096291	XP_394657	0.5944	SAIHDLVATFSASADVLALAK	2101.48	3	PREDICTED: similar to Ubiquinol-cytochrome c reductase, Rieske iron-sulfur polypeptide 1 [Apis mellifera]
gi|48096291	XP_394657	0.7519	SAIHDLVATFSASADVLALAK	2101.18	3	PREDICTED: similar to Ubiquinol-cytochrome c reductase, Rieske iron-sulfur polypeptide 1 [Apis mellifera]
gi|48096523	XP_392479	4.348e-291	AAFDDAIAELDTLSEESYKDSTLIMQLLR	3259.51	3	PREDICTED: similar to ENSANGP00000012072 [Apis mellifera]
gi|48096523	XP_392479	3.491e-07	AAFDDAIAELDTLSEESYK	2087.94	2	PREDICTED: similar to ENSANGP00000012072 [Apis mellifera]
gi|48096523	XP_392479	2.351e-06	AAFDDAIAELDTLSEESYK	2088.48	2	PREDICTED: similar to ENSANGP00000012072 [Apis mellifera]
gi|48096523	XP_392479	8.33e-06	AAFDDAIAELDTLSEESYK	2088.3	2	PREDICTED: similar to ENSANGP00000012072 [Apis mellifera]
gi|48096523	XP_392479	9.687e-05	AAFDDAIAELDTLSEESYKDSTLIMQLLR	3259.72	3	PREDICTED: similar to ENSANGP00000012072 [Apis mellifera]
gi|48096523	XP_392479	0.0001107	AAFDDAIAELDTLSEESYKDSTLIMQLLR	3258.52	3	PREDICTED: similar to ENSANGP00000012072 [Apis mellifera]
gi|48096523	XP_392479	0.0005794	AAFDDAIAELDTLSEESYKDSTLIMQLLR	3258.31	3	PREDICTED: similar to ENSANGP00000012072 [Apis mellifera]
gi|48096523	XP_392479	0.009026	AAFDDAIAELDTLSEESYK	2089.18	3	PREDICTED: similar to ENSANGP00000012072 [Apis mellifera]
gi|48096547	XP_392483	7.819e-06	KIPVAGVIVEPIQAEGGDNHASPEFFQELQR	3376.66	3	PREDICTED: similar to ENSANGP00000021720 [Apis mellifera]
gi|48096547	XP_392483	7.027e-05	IDIPAFDWPTASFPAYK	1939.48	2	PREDICTED: similar to ENSANGP00000021720 [Apis mellifera]
gi|48096547	XP_392483	0.0001305	LMNLQNEFSTMINSVR	1897.22	2	PREDICTED: similar to ENSANGP00000021720 [Apis mellifera]
gi|48096547	XP_392483	0.001717	LMNLQNEFSTMINSVR	1898.22	2	PREDICTED: similar to ENSANGP00000021720 [Apis mellifera]
gi|48096547	XP_392483	0.1364	LMNLQNEFSTMINSVR	1897.56	2	PREDICTED: similar to ENSANGP00000021720 [Apis mellifera]
gi|48096547	XP_392483	0.2261	IIANRPALGIFPGKEWPDK	2122.33	3	PREDICTED: similar to ENSANGP00000021720 [Apis mellifera]
gi|48096547	XP_392483	0.2934	LMNLQNEFSTMINSVR	1897.32	2	PREDICTED: similar to ENSANGP00000021720 [Apis mellifera]
gi|48096621	XP_394730	9.689e-292	MDHIADIGADALWLSPIYK	2128.3	2	PREDICTED: similar to CG14934-PA [Apis mellifera]
gi|48096621	XP_394730	2.724e-07	MDHIADIGADALWLSPIYK	2129.3	2	PREDICTED: similar to CG14934-PA [Apis mellifera]
gi|48096621	XP_394730	3.054e-07	MDHIADIGADALWLSPIYK	2128.88	2	PREDICTED: similar to CG14934-PA [Apis mellifera]
gi|48096621	XP_394730	3.893e-07	MDHIADIGADALWLSPIYK	2129.04	2	PREDICTED: similar to CG14934-PA [Apis mellifera]
gi|48096621	XP_394730	6.418e-07	MDHIADIGADALWLSPIYK	2131.56	2	PREDICTED: similar to CG14934-PA [Apis mellifera]
gi|48096621	XP_394730	7.172e-07	MDHIADIGADALWLSPIYK	2129.9	2	PREDICTED: similar to CG14934-PA [Apis mellifera]
gi|48096621	XP_394730	0.1552	VILDFVPNHSSHEHPWFK	2189.26	2	PREDICTED: similar to CG14934-PA [Apis mellifera]
gi|48096664	XP_394745	0.0008938	ELSAPASDADLLELYSLYK	2096.14	2	PREDICTED: similar to CG8498-PA [Apis mellifera]
gi|48096664	XP_394745	0.006829	ELSAPASDADLLELYSLYK	2096.62	2	PREDICTED: similar to CG8498-PA [Apis mellifera]
gi|48096664	XP_394745	0.01167	ELSAPASDADLLELYSLYK	2096.98	2	PREDICTED: similar to CG8498-PA [Apis mellifera]
gi|48096664	XP_394745	0.01217	ELSAPASDADLLELYSLYK	2100.32	2	PREDICTED: similar to CG8498-PA [Apis mellifera]
gi|48096664	XP_394745	0.04631	AAEEVKELSAPASDADLLELYSLYK	2728.2	2	PREDICTED: similar to CG8498-PA [Apis mellifera]
gi|48096664	XP_394745	0.0489	ELSAPASDADLLELYSLYK	2098.96	2	PREDICTED: similar to CG8498-PA [Apis mellifera]
gi|48096664	XP_394745	0.07752	ELSAPASDADLLELYSLYK	2097.74	2	PREDICTED: similar to CG8498-PA [Apis mellifera]
gi|48096664	XP_394745	0.2468	ELSAPASDADLLELYSLYK	2097.3	2	PREDICTED: similar to CG8498-PA [Apis mellifera]
gi|48096956	XP_392553	8.066e-06	IAADELIQLANKLSKDETVNVIEMQER	3070.99	3	PREDICTED: similar to CG11334-PB, isoform B [Apis mellifera]
gi|48096996	XP_391823	5.584e-06	ADLIAYIEQASK	1321.9	2	PREDICTED: similar to mitochondrial cytochrome C [Apis mellifera]
gi|48096996	XP_391823	1.95e-05	ADLIAYIEQASK	1322.12	2	PREDICTED: similar to mitochondrial cytochrome C [Apis mellifera]
gi|48096996	XP_391823	2.445e-05	ADLIAYIEQASK	1322.18	2	PREDICTED: similar to mitochondrial cytochrome C [Apis mellifera]
gi|48096996	XP_391823	3.258e-05	ADLIAYIEQASK	1322.12	2	PREDICTED: similar to mitochondrial cytochrome C [Apis mellifera]
gi|48096996	XP_391823	3.8e-05	ADLIAYIEQASK	1321.7	2	PREDICTED: similar to mitochondrial cytochrome C [Apis mellifera]
gi|48096996	XP_391823	4.604e-05	ADLIAYIEQASK	1321.98	2	PREDICTED: similar to mitochondrial cytochrome C [Apis mellifera]
gi|48096996	XP_391823	5.888e-05	ADLIAYIEQASK	1320.82	1	PREDICTED: similar to mitochondrial cytochrome C [Apis mellifera]
gi|48096996	XP_391823	6.136e-05	ADLIAYIEQASK	1321	2	PREDICTED: similar to mitochondrial cytochrome C [Apis mellifera]
gi|48096996	XP_391823	7.807e-05	ADLIAYIEQASK	1322.14	2	PREDICTED: similar to mitochondrial cytochrome C [Apis mellifera]
gi|48096996	XP_391823	8.59e-05	ADLIAYIEQASK	1321.42	2	PREDICTED: similar to mitochondrial cytochrome C [Apis mellifera]
gi|48096996	XP_391823	0.0001827	ADLIAYIEQASK	1321.4	2	PREDICTED: similar to mitochondrial cytochrome C [Apis mellifera]
gi|48096996	XP_391823	0.0002373	ADLIAYIEQASK	1322.02	2	PREDICTED: similar to mitochondrial cytochrome C [Apis mellifera]
gi|48096996	XP_391823	0.0003079	ADLIAYIEQASK	1320.72	1	PREDICTED: similar to mitochondrial cytochrome C [Apis mellifera]
gi|48096996	XP_391823	0.0005729	ADLIAYIEQASK	1320.74	1	PREDICTED: similar to mitochondrial cytochrome C [Apis mellifera]
gi|48096996	XP_391823	0.0006859	ADLIAYIEQASK	1320.65	1	PREDICTED: similar to mitochondrial cytochrome C [Apis mellifera]
gi|48096996	XP_391823	0.0007629	ADLIAYIEQASK	1320.72	1	PREDICTED: similar to mitochondrial cytochrome C [Apis mellifera]
gi|48096996	XP_391823	0.001017	ADLIAYIEQASK	1321.52	2	PREDICTED: similar to mitochondrial cytochrome C [Apis mellifera]
gi|48096996	XP_391823	0.001231	ADLIAYIEQASK	1321.76	2	PREDICTED: similar to mitochondrial cytochrome C [Apis mellifera]
gi|48096996	XP_391823	0.001813	ADLIAYIEQASK	1320.81	1	PREDICTED: similar to mitochondrial cytochrome C [Apis mellifera]
gi|48096996	XP_391823	0.003636	ADLIAYIEQASK	1320.69	1	PREDICTED: similar to mitochondrial cytochrome C [Apis mellifera]
gi|48096996	XP_391823	0.003912	ADLIAYIEQASK	1322.4	1	PREDICTED: similar to mitochondrial cytochrome C [Apis mellifera]
gi|48096996	XP_391823	0.00736	ETLFEYLENPK	1381.63	1	PREDICTED: similar to mitochondrial cytochrome C [Apis mellifera]
gi|48096996	XP_391823	0.008602	ADLIAYIEQASK	1321.3	2	PREDICTED: similar to mitochondrial cytochrome C [Apis mellifera]
gi|48096996	XP_391823	0.0117	ADLIAYIEQASK	1320.73	1	PREDICTED: similar to mitochondrial cytochrome C [Apis mellifera]
gi|48096996	XP_391823	0.0121	ADLIAYIEQASK	1320.85	1	PREDICTED: similar to mitochondrial cytochrome C [Apis mellifera]
gi|48096996	XP_391823	0.02012	ADLIAYIEQASK	1320.68	1	PREDICTED: similar to mitochondrial cytochrome C [Apis mellifera]
gi|48096996	XP_391823	0.02022	ETLFEYLENPK	1382.4	2	PREDICTED: similar to mitochondrial cytochrome C [Apis mellifera]
gi|48096996	XP_391823	0.02031	ETLFEYLENPK	1382.42	2	PREDICTED: similar to mitochondrial cytochrome C [Apis mellifera]
gi|48096996	XP_391823	0.07913	ADLIAYIEQASK	1320.76	1	PREDICTED: similar to mitochondrial cytochrome C [Apis mellifera]
gi|48096996	XP_391823	0.1119	ADLIAYIEQASK	1322.02	2	PREDICTED: similar to mitochondrial cytochrome C [Apis mellifera]
gi|48096996	XP_391823	0.1804	ADLIAYIEQASK	1321.58	2	PREDICTED: similar to mitochondrial cytochrome C [Apis mellifera]
gi|48096996	XP_391823	0.3496	ADLIAYIEQASK	1321.96	2	PREDICTED: similar to mitochondrial cytochrome C [Apis mellifera]
gi|48096996	XP_391823	0.3728	ETLFEYLENPK	1381.71	1	PREDICTED: similar to mitochondrial cytochrome C [Apis mellifera]
gi|48096996	XP_391823	0.4339	ETLFEYLENPKK	1509.26	2	PREDICTED: similar to mitochondrial cytochrome C [Apis mellifera]
gi|48096996	XP_391823	0.5286	ETLFEYLENPKK	1510.88	2	PREDICTED: similar to mitochondrial cytochrome C [Apis mellifera]
gi|48096996	XP_391823	0.7128	ADLIAYIEQASK	1320.65	1	PREDICTED: similar to mitochondrial cytochrome C [Apis mellifera]
gi|48097100	XP_391843	2.053e-291	LNPEKVDNVIFGHVLPISSSDGGFLTR	2911.5	2	PREDICTED: similar to ENSANGP00000013285 [Apis mellifera]
gi|48097100	XP_391843	2.006e-06	LNPEKVDNVIFGHVLPISSSDGGFLTR	2912.14	2	PREDICTED: similar to ENSANGP00000013285 [Apis mellifera]
gi|48097100	XP_391843	2.756e-06	LNPEKVDNVIFGHVLPISSSDGGFLTR	2911.3	3	PREDICTED: similar to ENSANGP00000013285 [Apis mellifera]
gi|48097100	XP_391843	2.325e-05	LNPEKVDNVIFGHVLPISSSDGGFLTR	2911.78	2	PREDICTED: similar to ENSANGP00000013285 [Apis mellifera]
gi|48097100	XP_391843	0.001054	LVGYSVVGVEPSIMGIGPVPAIQK	2410.1	2	PREDICTED: similar to ENSANGP00000013285 [Apis mellifera]
gi|48097100	XP_391843	0.008962	LVGYSVVGVEPSIMGIGPVPAIQK	2409.32	2	PREDICTED: similar to ENSANGP00000013285 [Apis mellifera]
gi|48097100	XP_391843	0.1562	LVGYSVVGVEPSIMGIGPVPAIQK	2410.3	2	PREDICTED: similar to ENSANGP00000013285 [Apis mellifera]
gi|48097100	XP_391843	0.3616	LVGYSVVGVEPSIMGIGPVPAIQK	2411.28	2	PREDICTED: similar to ENSANGP00000013285 [Apis mellifera]
gi|48097100	XP_391843	0.5259	LNPEKVDNVIFGHVLPISSSDGGFLTR	2908.93	3	PREDICTED: similar to ENSANGP00000013285 [Apis mellifera]
gi|48097144	XP_393701	0.0001879	DPAGFNPDLIWEASSYLK	2024.58	2	PREDICTED: hypothetical protein XP_393701 [Apis mellifera]
gi|48097306	XP_391872	0.0001965	AITEVLPGLLDDYQTEISNYASPIIANTLNNK	3490.84	2	PREDICTED: similar to ENSANGP00000017475 [Apis mellifera]
gi|48097306	XP_391872	0.000199	FLNNLSLKDLIDIIKG	1816.32	2	PREDICTED: similar to ENSANGP00000017475 [Apis mellifera]
gi|48097366	XP_393761	0.002455	KLIGDPNLEFVAMPALLPPEVTMDPQWQQQIEK	3777.22	3	PREDICTED: similar to GTP-binding nuclear protein RAN1 [Apis mellifera]
gi|48097536	XP_391916	0.04912	HAGGVIGGWDNLLGVIPGGSSTPVIPK	2597.94	2	PREDICTED: similar to ENSANGP00000012416 [Apis mellifera]
gi|48097744	XP_391943	1.719e-06	MLDIPWMTGITSQEGSLVAPALYGR	2706.22	2	PREDICTED: similar to GA19574-PA [Apis mellifera]
gi|48097744	XP_391943	6.031e-05	MLDIPWMTGITSQEGSLVAPALYGR	2707.32	2	PREDICTED: similar to GA19574-PA [Apis mellifera]
gi|48097744	XP_391943	6.278e-05	MLDIPWMTGITSQEGSLVAPALYGR	2706.96	2	PREDICTED: similar to GA19574-PA [Apis mellifera]
gi|48097744	XP_391943	0.001429	MLDIPWMTGITSQEGSLVAPALYGR	2707.63	3	PREDICTED: similar to GA19574-PA [Apis mellifera]
gi|48097744	XP_391943	0.002334	MLDIPWMTGITSQEGSLVAPALYGR	2706.1	2	PREDICTED: similar to GA19574-PA [Apis mellifera]
gi|48097744	XP_391943	0.004057	MLDIPWMTGITSQEGSLVAPALYGR	2706.46	2	PREDICTED: similar to GA19574-PA [Apis mellifera]
gi|48097744	XP_391943	0.06018	MLDIPWMTGITSQEGSLVAPALYGR	2707.02	2	PREDICTED: similar to GA19574-PA [Apis mellifera]
gi|48097744	XP_391943	0.08981	MLDIPWMTGITSQEGSLVAPALYGR	2706	2	PREDICTED: similar to GA19574-PA [Apis mellifera]
gi|48097748	XP_393876	5.758e-292	NIANPIAMLNAAVDMLR	1828.02	2	PREDICTED: similar to ENSANGP00000013512 [Apis mellifera]
gi|48097748	XP_393876	5.983e-292	NIANPIAMLNAAVDMLR	1829.72	2	PREDICTED: similar to ENSANGP00000013512 [Apis mellifera]
gi|48097748	XP_393876	1.252e-07	NIANPIAMLNAAVDMLR	1824.98	2	PREDICTED: similar to ENSANGP00000013512 [Apis mellifera]
gi|48097748	XP_393876	1.256e-07	NIANPIAMLNAAVDMLR	1825.74	2	PREDICTED: similar to ENSANGP00000013512 [Apis mellifera]
gi|48097748	XP_393876	1.26e-07	NIANPIAMLNAAVDMLR	1826.48	2	PREDICTED: similar to ENSANGP00000013512 [Apis mellifera]
gi|48097748	XP_393876	1.276e-07	NIANPIAMLNAAVDMLR	1827.48	2	PREDICTED: similar to ENSANGP00000013512 [Apis mellifera]
gi|48097748	XP_393876	1.776e-07	NIANPIAMLNAAVDMLR	1828.02	2	PREDICTED: similar to ENSANGP00000013512 [Apis mellifera]
gi|48097748	XP_393876	2.303e-07	HTVTLLPGAGIGPELMNYVK	2111.38	3	PREDICTED: similar to ENSANGP00000013512 [Apis mellifera]
gi|48097748	XP_393876	2.505e-07	NIANPIAMLNAAVDMLR	1826.16	2	PREDICTED: similar to ENSANGP00000013512 [Apis mellifera]
gi|48097748	XP_393876	2.522e-07	NIANPIAMLNAAVDMLR	1827.18	2	PREDICTED: similar to ENSANGP00000013512 [Apis mellifera]
gi|48097748	XP_393876	2.572e-07	NIANPIAMLNAAVDMLR	1827.02	2	PREDICTED: similar to ENSANGP00000013512 [Apis mellifera]
gi|48097748	XP_393876	2.755e-07	NIANPIAMLNAAVDMLR	1825.86	2	PREDICTED: similar to ENSANGP00000013512 [Apis mellifera]
gi|48097748	XP_393876	3.806e-07	NIANPIAMLNAAVDMLR	1826.68	2	PREDICTED: similar to ENSANGP00000013512 [Apis mellifera]
gi|48097748	XP_393876	3.809e-07	NIANPIAMLNAAVDMLR	1825.86	2	PREDICTED: similar to ENSANGP00000013512 [Apis mellifera]
gi|48097748	XP_393876	4.638e-07	NIANPIAMLNAAVDMLR	1824.96	2	PREDICTED: similar to ENSANGP00000013512 [Apis mellifera]
gi|48097748	XP_393876	4.739e-07	NIANPIAMLNAAVDMLR	1825.84	3	PREDICTED: similar to ENSANGP00000013512 [Apis mellifera]
gi|48097748	XP_393876	5.989e-07	NIANPIAMLNAAVDMLR	1828.99	3	PREDICTED: similar to ENSANGP00000013512 [Apis mellifera]
gi|48097748	XP_393876	6.03e-07	NIANPIAMLNAAVDMLR	1829.3	2	PREDICTED: similar to ENSANGP00000013512 [Apis mellifera]
gi|48097748	XP_393876	8.143e-07	NIANPIAMLNAAVDMLR	1827.73	3	PREDICTED: similar to ENSANGP00000013512 [Apis mellifera]
gi|48097748	XP_393876	8.318e-07	NIANPIAMLNAAVDMLR	1828.06	2	PREDICTED: similar to ENSANGP00000013512 [Apis mellifera]
gi|48097748	XP_393876	1.236e-06	HTVTLLPGAGIGPELMNYVK	2110.42	2	PREDICTED: similar to ENSANGP00000013512 [Apis mellifera]
gi|48097748	XP_393876	1.46e-06	NIANPIAMLNAAVDMLR	1827.94	3	PREDICTED: similar to ENSANGP00000013512 [Apis mellifera]
gi|48097748	XP_393876	1.478e-06	NIANPIAMLNAAVDMLR	1827.61	3	PREDICTED: similar to ENSANGP00000013512 [Apis mellifera]
gi|48097748	XP_393876	1.652e-06	NIANPIAMLNAAVDMLR	1828.45	3	PREDICTED: similar to ENSANGP00000013512 [Apis mellifera]
gi|48097748	XP_393876	2.02e-06	HTVTLLPGAGIGPELMNYVK	2109.88	2	PREDICTED: similar to ENSANGP00000013512 [Apis mellifera]
gi|48097748	XP_393876	2.941e-06	NIANPIAMLNAAVDMLR	1827.1	2	PREDICTED: similar to ENSANGP00000013512 [Apis mellifera]
gi|48097748	XP_393876	4.603e-06	NIANPIAMLNAAVDMLR	1828.78	3	PREDICTED: similar to ENSANGP00000013512 [Apis mellifera]
gi|48097748	XP_393876	4.857e-06	NIANPIAMLNAAVDMLR	1826.78	2	PREDICTED: similar to ENSANGP00000013512 [Apis mellifera]
gi|48097748	XP_393876	5.465e-06	NIANPIAMLNAAVDMLR	1826.86	2	PREDICTED: similar to ENSANGP00000013512 [Apis mellifera]
gi|48097748	XP_393876	7.449e-06	HTVTLLPGAGIGPELMNYVK	2109.32	2	PREDICTED: similar to ENSANGP00000013512 [Apis mellifera]
gi|48097748	XP_393876	1.226e-05	NIANPIAMLNAAVDMLR	1828.98	2	PREDICTED: similar to ENSANGP00000013512 [Apis mellifera]
gi|48097748	XP_393876	1.379e-05	NIANPIAMLNAAVDMLR	1827.7	3	PREDICTED: similar to ENSANGP00000013512 [Apis mellifera]
gi|48097748	XP_393876	5.817e-05	HTVTLLPGAGIGPELMNYVK	2110.03	3	PREDICTED: similar to ENSANGP00000013512 [Apis mellifera]
gi|48097748	XP_393876	0.000107	HTVTLLPGAGIGPELMNYVK	2109.6	2	PREDICTED: similar to ENSANGP00000013512 [Apis mellifera]
gi|48097748	XP_393876	0.0001108	NIANPIAMLNAAVDMLR	1829.32	2	PREDICTED: similar to ENSANGP00000013512 [Apis mellifera]
gi|48097748	XP_393876	0.0002061	HTVTLLPGAGIGPELMNYVK	2109.9	2	PREDICTED: similar to ENSANGP00000013512 [Apis mellifera]
gi|48097748	XP_393876	0.0002171	NIANPIAMLNAAVDMLR	1827.76	3	PREDICTED: similar to ENSANGP00000013512 [Apis mellifera]
gi|48097748	XP_393876	0.0002988	NIANPIAMLNAAVDMLR	1825.08	2	PREDICTED: similar to ENSANGP00000013512 [Apis mellifera]
gi|48097748	XP_393876	0.0005293	HTVTLLPGAGIGPELMNYVK	2110.66	2	PREDICTED: similar to ENSANGP00000013512 [Apis mellifera]
gi|48097748	XP_393876	0.0009029	NIANPIAMLNAAVDMLR	1826.88	2	PREDICTED: similar to ENSANGP00000013512 [Apis mellifera]
gi|48097748	XP_393876	0.004246	HTVTLLPGAGIGPELMNYVK	2110.56	2	PREDICTED: similar to ENSANGP00000013512 [Apis mellifera]
gi|48097748	XP_393876	0.007873	NIANPIAMLNAAVDMLR	1826.64	2	PREDICTED: similar to ENSANGP00000013512 [Apis mellifera]
gi|48097748	XP_393876	0.02449	HTVTLLPGAGIGPELMNYVK	2110.7	2	PREDICTED: similar to ENSANGP00000013512 [Apis mellifera]
gi|48097748	XP_393876	0.1353	HTVTLLPGAGIGPELMNYVK	2111.54	2	PREDICTED: similar to ENSANGP00000013512 [Apis mellifera]
gi|48097748	XP_393876	0.1508	NIANPIAMLNAAVDMLR	1827.67	3	PREDICTED: similar to ENSANGP00000013512 [Apis mellifera]
gi|48097748	XP_393876	0.243	HTVTLLPGAGIGPELMNYVK	2111.4	2	PREDICTED: similar to ENSANGP00000013512 [Apis mellifera]
gi|48097748	XP_393876	0.4273	NIANPIAMLNAAVDMLR	1828.09	3	PREDICTED: similar to ENSANGP00000013512 [Apis mellifera]
gi|48097748	XP_393876	0.5857	HTVTLLPGAGIGPELMNYVK	2110.02	2	PREDICTED: similar to ENSANGP00000013512 [Apis mellifera]
gi|48097857	XP_391959	0.1835	LGQLGLGLTLTGIVANNALYNVDGGHR	2738.65	3	PREDICTED: similar to prohibitin protein Wph [Apis mellifera]
gi|48097857	XP_391959	0.2404	LGQLGLGLTLTGIVANNALYNVDGGHR	2739.94	3	PREDICTED: similar to prohibitin protein Wph [Apis mellifera]
gi|48097857	XP_391959	0.6337	LGQLGLGLTLTGIVANNALYNVDGGHR	2737.33	3	PREDICTED: similar to prohibitin protein Wph [Apis mellifera]
gi|48097857	XP_391959	0.6396	LGQLGLGLTLTGIVANNALYNVDGGHR	2737.3	3	PREDICTED: similar to prohibitin protein Wph [Apis mellifera]
gi|48097948	XP_393931	1.799e-07	ADVMQSLAVLVADLTQHYR	2130.82	2	PREDICTED: similar to ENSANGP00000009426 [Apis mellifera]
gi|48097948	XP_393931	4.517e-06	GLAIGNGLTDPVNQLDYGDYLYQLGLLDANGR	3408.48	2	PREDICTED: similar to ENSANGP00000009426 [Apis mellifera]
gi|48097948	XP_393931	1.258e-05	GLAIGNGLTDPVNQLDYGDYLYQLGLLDANGR	3408.5	2	PREDICTED: similar to ENSANGP00000009426 [Apis mellifera]
gi|48097948	XP_393931	0.005574	GLAIGNGLTDPVNQLDYGDYLYQLGLLDANGR	3408.52	2	PREDICTED: similar to ENSANGP00000009426 [Apis mellifera]
gi|48097948	XP_393931	0.03209	ADVMQSLAVLVADLTQHYR	2130.85	3	PREDICTED: similar to ENSANGP00000009426 [Apis mellifera]
gi|48097948	XP_393931	0.07574	ADVMQSLAVLVADLTQHYR	2131.78	3	PREDICTED: similar to ENSANGP00000009426 [Apis mellifera]
gi|48098039	XP_391994	1.143e-291	VAMQDATAQMAMLQFISSGLPK	2338.1	2	PREDICTED: similar to hypothetical protein [Apis mellifera]
gi|48098039	XP_391994	1.479e-291	VAMQDATAQMAMLQFISSGLPK	2338.44	2	PREDICTED: similar to hypothetical protein [Apis mellifera]
gi|48098039	XP_391994	2.508e-07	VAMQDATAQMAMLQFISSGLPK	2338.78	2	PREDICTED: similar to hypothetical protein [Apis mellifera]
gi|48098039	XP_391994	3.2e-07	VAMQDATAQMAMLQFISSGLPK	2336.22	2	PREDICTED: similar to hypothetical protein [Apis mellifera]
gi|48098039	XP_391994	3.862e-07	VAMQDATAQMAMLQFISSGLPK	2337.54	2	PREDICTED: similar to hypothetical protein [Apis mellifera]
gi|48098039	XP_391994	5.011e-07	VAMQDATAQMAMLQFISSGLPK	2340.8	2	PREDICTED: similar to hypothetical protein [Apis mellifera]
gi|48098039	XP_391994	5.155e-07	YRGHLDNISNNMFIGAVNAENGEMNKIK	3149.98	3	PREDICTED: similar to hypothetical protein [Apis mellifera]
gi|48098039	XP_391994	5.155e-07	VAMQDATAQMAMLQFISSGLPK	2337.84	2	PREDICTED: similar to hypothetical protein [Apis mellifera]
gi|48098039	XP_391994	5.343e-07	VAMQDATAQMAMLQFISSGLPK	2336.92	2	PREDICTED: similar to hypothetical protein [Apis mellifera]
gi|48098039	XP_391994	5.355e-07	YDQIIELDLSTLEPHVNGPFTPDLAHPISK	3360.4	3	PREDICTED: similar to hypothetical protein [Apis mellifera]
gi|48098039	XP_391994	7.511e-07	VAMQDATAQMAMLQFISSGLPK	2336.8	2	PREDICTED: similar to hypothetical protein [Apis mellifera]
gi|48098039	XP_391994	8.826e-07	VAMQDATAQMAMLQFISSGLPK	2336.5	2	PREDICTED: similar to hypothetical protein [Apis mellifera]
gi|48098039	XP_391994	1.108e-06	VAMQDATAQMAMLQFISSGLPK	2339.29	3	PREDICTED: similar to hypothetical protein [Apis mellifera]
gi|48098039	XP_391994	1.133e-06	VAMQDATAQMAMLQFISSGLPK	2338.66	2	PREDICTED: similar to hypothetical protein [Apis mellifera]
gi|48098039	XP_391994	1.589e-06	YDQIIELDLSTLEPHVNGPFTPDLAHPISK	3359.71	3	PREDICTED: similar to hypothetical protein [Apis mellifera]
gi|48098039	XP_391994	1.595e-06	YDQIIELDLSTLEPHVNGPFTPDLAHPISK	3361.21	3	PREDICTED: similar to hypothetical protein [Apis mellifera]
gi|48098039	XP_391994	2.642e-06	YDQIIELDLSTLEPHVNGPFTPDLAHPISK	3359.44	3	PREDICTED: similar to hypothetical protein [Apis mellifera]
gi|48098039	XP_391994	7.117e-06	YDQIIELDLSTLEPHVNGPFTPDLAHPISK	3359.74	3	PREDICTED: similar to hypothetical protein [Apis mellifera]
gi|48098039	XP_391994	7.565e-06	YDQIIELDLSTLEPHVNGPFTPDLAHPISK	3361.36	3	PREDICTED: similar to hypothetical protein [Apis mellifera]
gi|48098039	XP_391994	1.369e-05	YDQIIELDLSTLEPHVNGPFTPDLAHPISK	3361.18	3	PREDICTED: similar to hypothetical protein [Apis mellifera]
gi|48098039	XP_391994	1.608e-05	YDQIIELDLSTLEPHVNGPFTPDLAHPISK	3364.18	3	PREDICTED: similar to hypothetical protein [Apis mellifera]
gi|48098039	XP_391994	2.789e-05	VAMQDATAQMAMLQFISSGLPK	2337.84	2	PREDICTED: similar to hypothetical protein [Apis mellifera]
gi|48098039	XP_391994	3.364e-05	YDQIIELDLSTLEPHVNGPFTPDLAHPISK	3359.95	3	PREDICTED: similar to hypothetical protein [Apis mellifera]
gi|48098039	XP_391994	7.833e-05	YDQIIELDLSTLEPHVNGPFTPDLAHPISK	3360.06	2	PREDICTED: similar to hypothetical protein [Apis mellifera]
gi|48098039	XP_391994	7.887e-05	LQLLEPFDKWDGKDLTDLTVLIK	2702.56	3	PREDICTED: similar to hypothetical protein [Apis mellifera]
gi|48098039	XP_391994	0.0001165	YDQIIELDLSTLEPHVNGPFTPDLAHPISK	3361.27	3	PREDICTED: similar to hypothetical protein [Apis mellifera]
gi|48098039	XP_391994	0.0001293	VAMQDATAQMAMLQFISSGLPK	2339.08	2	PREDICTED: similar to hypothetical protein [Apis mellifera]
gi|48098039	XP_391994	0.0002286	VAMQDATAQMAMLQFISSGLPK	2336.96	2	PREDICTED: similar to hypothetical protein [Apis mellifera]
gi|48098039	XP_391994	0.0002634	VAMQDATAQMAMLQFISSGLPK	2335.78	2	PREDICTED: similar to hypothetical protein [Apis mellifera]
gi|48098039	XP_391994	0.0002653	LQLLEPFDKWDGKDLTDLTVLIK	2702.11	3	PREDICTED: similar to hypothetical protein [Apis mellifera]
gi|48098039	XP_391994	0.0003431	NDANPATHAFVTSPELVTALSLAGR	2552.72	2	PREDICTED: similar to hypothetical protein [Apis mellifera]
gi|48098039	XP_391994	0.000527	LQLLEPFDKWDGKDLTDLTVLIK	2700.91	3	PREDICTED: similar to hypothetical protein [Apis mellifera]
gi|48098039	XP_391994	0.0005804	NDANPATHAFVTSPELVTALSLAGR	2551.74	2	PREDICTED: similar to hypothetical protein [Apis mellifera]
gi|48098039	XP_391994	0.0006904	NDANPATHAFVTSPELVTALSLAGR	2552.62	2	PREDICTED: similar to hypothetical protein [Apis mellifera]
gi|48098039	XP_391994	0.000774	LQLLEPFDKWDGKDLTDLTVLIK	2697.46	3	PREDICTED: similar to hypothetical protein [Apis mellifera]
gi|48098039	XP_391994	0.001034	YDQIIELDLSTLEPHVNGPFTPDLAHPISK	3361.81	3	PREDICTED: similar to hypothetical protein [Apis mellifera]
gi|48098039	XP_391994	0.001457	LQLLEPFDKWDGKDLTDLTVLIK	2701.08	2	PREDICTED: similar to hypothetical protein [Apis mellifera]
gi|48098039	XP_391994	0.00173	LQLLEPFDKWDGKDLTDLTVLIK	2702.02	3	PREDICTED: similar to hypothetical protein [Apis mellifera]
gi|48098039	XP_391994	0.002819	NDANPATHAFVTSPELVTALSLAGR	2552.94	2	PREDICTED: similar to hypothetical protein [Apis mellifera]
gi|48098039	XP_391994	0.008957	VAMQDATAQMAMLQFISSGLPK	2337.04	3	PREDICTED: similar to hypothetical protein [Apis mellifera]
gi|48098039	XP_391994	0.01055	LQLLEPFDKWDGKDLTDLTVLIK	2701.34	2	PREDICTED: similar to hypothetical protein [Apis mellifera]
gi|48098039	XP_391994	0.0122	NDANPATHAFVTSPELVTALSLAGR	2552.86	2	PREDICTED: similar to hypothetical protein [Apis mellifera]
gi|48098039	XP_391994	0.01278	YDQIIELDLSTLEPHVNGPFTPDLAHPISK	3360.04	3	PREDICTED: similar to hypothetical protein [Apis mellifera]
gi|48098039	XP_391994	0.01728	LQLLEPFDKWDGKDLTDLTVLIK	2700.44	2	PREDICTED: similar to hypothetical protein [Apis mellifera]
gi|48098039	XP_391994	0.01926	NDANPATHAFVTSPELVTALSLAGR	2552.2	2	PREDICTED: similar to hypothetical protein [Apis mellifera]
gi|48098039	XP_391994	0.01969	NDANPATHAFVTSPELVTALSLAGR	2553.06	2	PREDICTED: similar to hypothetical protein [Apis mellifera]
gi|48098039	XP_391994	0.02607	LQLLEPFDKWDGKDLTDLTVLIK	2702.05	3	PREDICTED: similar to hypothetical protein [Apis mellifera]
gi|48098039	XP_391994	0.03645	LQLLEPFDKWDGKDLTDLTVLIK	2702.38	3	PREDICTED: similar to hypothetical protein [Apis mellifera]
gi|48098039	XP_391994	0.06378	YDQIIELDLSTLEPHVNGPFTPDLAHPISK	3360.32	2	PREDICTED: similar to hypothetical protein [Apis mellifera]
gi|48098039	XP_391994	0.0746	YDQIIELDLSTLEPHVNGPFTPDLAHPISK	3360.97	3	PREDICTED: similar to hypothetical protein [Apis mellifera]
gi|48098039	XP_391994	0.112	NDANPATHAFVTSPELVTALSLAGR	2552.18	2	PREDICTED: similar to hypothetical protein [Apis mellifera]
gi|48098039	XP_391994	0.1263	LQLLEPFDKWDGKDLTDLTVLIK	2704.93	3	PREDICTED: similar to hypothetical protein [Apis mellifera]
gi|48098039	XP_391994	0.1309	ISLLGLNDLAPGKPVQAEIK	2075.56	3	PREDICTED: similar to hypothetical protein [Apis mellifera]
gi|48098039	XP_391994	0.1379	LQLLEPFDKWDGKDLTDLTVLIK	2700.94	3	PREDICTED: similar to hypothetical protein [Apis mellifera]
gi|48098039	XP_391994	0.2313	NDANPATHAFVTSPELVTALSLAGR	2553.76	2	PREDICTED: similar to hypothetical protein [Apis mellifera]
gi|48098039	XP_391994	0.2902	VAMQDATAQMAMLQFISSGLPK	2339.62	3	PREDICTED: similar to hypothetical protein [Apis mellifera]
gi|48098039	XP_391994	0.3872	ISLLGLNDLAPGKPVQAEIK	2076.22	3	PREDICTED: similar to hypothetical protein [Apis mellifera]
gi|48098039	XP_391994	0.5119	LQLLEPFDKWDGKDLTDLTVLIK	2700.72	2	PREDICTED: similar to hypothetical protein [Apis mellifera]
gi|48098039	XP_391994	0.613	VAMQDATAQMAMLQFISSGLPK	2338.08	2	PREDICTED: similar to hypothetical protein [Apis mellifera]
gi|48098039	XP_391994	0.7211	NDANPATHAFVTSPELVTALSLAGR	2553.13	3	PREDICTED: similar to hypothetical protein [Apis mellifera]
gi|48098039	XP_391994	0.9439	VAMQDATAQMAMLQFISSGLPK	2339.71	3	PREDICTED: similar to hypothetical protein [Apis mellifera]
gi|48098039	XP_391994	0.9575	LQLLEPFDKWDGKDLTDLTVLIK	2703.22	2	PREDICTED: similar to hypothetical protein [Apis mellifera]
gi|48098085	XP_393971	0.0004258	EGVHGLDMLQQLMDMQSR	2088.38	2	PREDICTED: similar to cytochrome P450 [Apis mellifera]
gi|48098249	XP_392027	1.027e-06	YFADFEIPETLVHLWR	2036.92	3	PREDICTED: similar to GA10697-PA [Apis mellifera]
gi|48098249	XP_392027	1.13e-05	YFADFEIPETLVHLWR	2037.49	3	PREDICTED: similar to GA10697-PA [Apis mellifera]
gi|48098249	XP_392027	7.24e-05	YFADFEIPETLVHLWR	2037.19	3	PREDICTED: similar to GA10697-PA [Apis mellifera]
gi|48098249	XP_392027	0.0003678	YFADFEIPETLVHLWR	2035.84	2	PREDICTED: similar to GA10697-PA [Apis mellifera]
gi|48098249	XP_392027	0.1461	YFADFEIPETLVHLWR	2035.52	2	PREDICTED: similar to GA10697-PA [Apis mellifera]
gi|48098315	XP_394036	4.875e-07	NMIPFSEMTMEDFSDIQPK	2259.9	2	PREDICTED: similar to ENSANGP00000012669 [Apis mellifera]
gi|48098315	XP_394036	9.351e-07	IQSFIQEVNSQIAELQQNLDR	2473.72	2	PREDICTED: similar to ENSANGP00000012669 [Apis mellifera]
gi|48098315	XP_394036	1.314e-06	NMIPFSEMTMEDFSDIQPK	2259.68	2	PREDICTED: similar to ENSANGP00000012669 [Apis mellifera]
gi|48098315	XP_394036	1.827e-06	NMIPFSEMTMEDFSDIQPK	2259.48	2	PREDICTED: similar to ENSANGP00000012669 [Apis mellifera]
gi|48098315	XP_394036	1.846e-06	NMIPFSEMTMEDFSDIQPK	2258.6	2	PREDICTED: similar to ENSANGP00000012669 [Apis mellifera]
gi|48098315	XP_394036	3.874e-06	EIADKIQSFIQEVNSQIAELQQNLDR	3031.12	3	PREDICTED: similar to ENSANGP00000012669 [Apis mellifera]
gi|48098315	XP_394036	4.369e-06	NMIPFSEMTMEDFSDIQPK	2258.74	2	PREDICTED: similar to ENSANGP00000012669 [Apis mellifera]
gi|48098315	XP_394036	5.831e-06	IQSFIQEVNSQIAELQQNLDR	2474.8	3	PREDICTED: similar to ENSANGP00000012669 [Apis mellifera]
gi|48098315	XP_394036	9.98e-06	EIADKIQSFIQEVNSQIAELQQNLDR	3030.55	3	PREDICTED: similar to ENSANGP00000012669 [Apis mellifera]
gi|48098315	XP_394036	1.083e-05	EIADKIQSFIQEVNSQIAELQQNLDR	3030.49	3	PREDICTED: similar to ENSANGP00000012669 [Apis mellifera]
gi|48098315	XP_394036	1.336e-05	NMIPFSEMTMEDFSDIQPK	2259.66	2	PREDICTED: similar to ENSANGP00000012669 [Apis mellifera]
gi|48098315	XP_394036	0.0002488	NMIPFSEMTMEDFSDIQPK	2260.28	2	PREDICTED: similar to ENSANGP00000012669 [Apis mellifera]
gi|48098315	XP_394036	0.0005823	EIADKIQSFIQEVNSQIAELQQNLDR	3028.69	3	PREDICTED: similar to ENSANGP00000012669 [Apis mellifera]
gi|48098315	XP_394036	0.0006152	NMIPFSEMTMEDFSDIQPK	2261.06	2	PREDICTED: similar to ENSANGP00000012669 [Apis mellifera]
gi|48098315	XP_394036	0.002761	NMIPFSEMTMEDFSDIQPK	2260.34	2	PREDICTED: similar to ENSANGP00000012669 [Apis mellifera]
gi|48098315	XP_394036	0.003803	NMIPFSEMTMEDFSDIQPK	2261.88	2	PREDICTED: similar to ENSANGP00000012669 [Apis mellifera]
gi|48098315	XP_394036	0.007122	NMIPFSEMTMEDFSDIQPK	2260.38	2	PREDICTED: similar to ENSANGP00000012669 [Apis mellifera]
gi|48098315	XP_394036	0.008902	EIADKIQSFIQEVNSQIAELQQNLDR	3030.91	3	PREDICTED: similar to ENSANGP00000012669 [Apis mellifera]
gi|48098315	XP_394036	0.01383	EIADKIQSFIQEVNSQIAELQQNLDR	3030.4	3	PREDICTED: similar to ENSANGP00000012669 [Apis mellifera]
gi|48098315	XP_394036	0.01784	IQSFIQEVNSQIAELQQNLDR	2473.06	2	PREDICTED: similar to ENSANGP00000012669 [Apis mellifera]
gi|48098315	XP_394036	0.02158	IQSFIQEVNSQIAELQQNLDR	2473.5	2	PREDICTED: similar to ENSANGP00000012669 [Apis mellifera]
gi|48098315	XP_394036	0.02697	NMIPFSEMTMEDFSDIQPK	2259.6	2	PREDICTED: similar to ENSANGP00000012669 [Apis mellifera]
gi|48098315	XP_394036	0.03493	EIADKIQSFIQEVNSQIAELQQNLDR	3030.52	3	PREDICTED: similar to ENSANGP00000012669 [Apis mellifera]
gi|48098315	XP_394036	0.05133	NMIPFSEMTMEDFSDIQPK	2260.62	2	PREDICTED: similar to ENSANGP00000012669 [Apis mellifera]
gi|48098315	XP_394036	0.05673	NMIPFSEMTMEDFSDIQPK	2259.14	2	PREDICTED: similar to ENSANGP00000012669 [Apis mellifera]
gi|48098315	XP_394036	0.05938	NMIPFSEMTMEDFSDIQPK	2261	2	PREDICTED: similar to ENSANGP00000012669 [Apis mellifera]
gi|48098315	XP_394036	0.08979	NMIPFSEMTMEDFSDIQPK	2260.3	2	PREDICTED: similar to ENSANGP00000012669 [Apis mellifera]
gi|48098315	XP_394036	0.09543	EIADKIQSFIQEVNSQIAELQQNLDR	3031.45	3	PREDICTED: similar to ENSANGP00000012669 [Apis mellifera]
gi|48098315	XP_394036	0.1212	AINWSAITERIPSSEK	1801.54	2	PREDICTED: similar to ENSANGP00000012669 [Apis mellifera]
gi|48098315	XP_394036	0.1829	AINWSAITERIPSSEK	1801.82	2	PREDICTED: similar to ENSANGP00000012669 [Apis mellifera]
gi|48098315	XP_394036	0.2148	NMIPFSEMTMEDFSDIQPK	2261.78	2	PREDICTED: similar to ENSANGP00000012669 [Apis mellifera]
gi|48098315	XP_394036	0.3683	NMIPFSEMTMEDFSDIQPK	2260.38	2	PREDICTED: similar to ENSANGP00000012669 [Apis mellifera]
gi|48098315	XP_394036	0.3752	NMIPFSEMTMEDFSDIQPK	2262.46	2	PREDICTED: similar to ENSANGP00000012669 [Apis mellifera]
gi|48098315	XP_394036	0.6123	NMIPFSEMTMEDFSDIQPK	2260.58	2	PREDICTED: similar to ENSANGP00000012669 [Apis mellifera]
gi|48098319	XP_394038	3.753e-291	SGPFGQIFRPDNFVFGQSGAGNNWAK	2799.58	3	PREDICTED: similar to tubulin, beta, 2 [Apis mellifera]
gi|48098319	XP_394038	3.964e-291	SGPFGQIFRPDNFVFGQSGAGNNWAK	2796.76	3	PREDICTED: similar to tubulin, beta, 2 [Apis mellifera]
gi|48098319	XP_394038	3.98e-291	SGPFGQIFRPDNFVFGQSGAGNNWAK	2799.61	3	PREDICTED: similar to tubulin, beta, 2 [Apis mellifera]
gi|48098319	XP_394038	4.307e-291	SGPFGQIFRPDNFVFGQSGAGNNWAK	2799.97	3	PREDICTED: similar to tubulin, beta, 2 [Apis mellifera]
gi|48098319	XP_394038	4.292e-07	SGPFGQIFRPDNFVFGQSGAGNNWAK	2800.84	3	PREDICTED: similar to tubulin, beta, 2 [Apis mellifera]
gi|48098319	XP_394038	1.464e-06	SGPFGQIFRPDNFVFGQSGAGNNWAK	2797.08	2	PREDICTED: similar to tubulin, beta, 2 [Apis mellifera]
gi|48098319	XP_394038	4.268e-06	SGPFGQIFRPDNFVFGQSGAGNNWAK	2797.06	3	PREDICTED: similar to tubulin, beta, 2 [Apis mellifera]
gi|48098319	XP_394038	6.705e-06	SGPFGQIFRPDNFVFGQSGAGNNWAK	2798.38	3	PREDICTED: similar to tubulin, beta, 2 [Apis mellifera]
gi|48098319	XP_394038	8.423e-06	SGPFGQIFRPDNFVFGQSGAGNNWAK	2798.89	3	PREDICTED: similar to tubulin, beta, 2 [Apis mellifera]
gi|48098319	XP_394038	1.343e-05	SGPFGQIFRPDNFVFGQSGAGNNWAK	2798.18	2	PREDICTED: similar to tubulin, beta, 2 [Apis mellifera]
gi|48098319	XP_394038	1.987e-05	SGPFGQIFRPDNFVFGQSGAGNNWAK	2799.55	3	PREDICTED: similar to tubulin, beta, 2 [Apis mellifera]
gi|48098319	XP_394038	6.086e-05	SGPFGQIFRPDNFVFGQSGAGNNWAK	2798.18	2	PREDICTED: similar to tubulin, beta, 2 [Apis mellifera]
gi|48098319	XP_394038	0.0002068	SGPFGQIFRPDNFVFGQSGAGNNWAK	2800.26	2	PREDICTED: similar to tubulin, beta, 2 [Apis mellifera]
gi|48098319	XP_394038	0.0002105	SGPFGQIFRPDNFVFGQSGAGNNWAK	2798.2	2	PREDICTED: similar to tubulin, beta, 2 [Apis mellifera]
gi|48098319	XP_394038	0.0003864	SGPFGQIFRPDNFVFGQSGAGNNWAK	2800.4	2	PREDICTED: similar to tubulin, beta, 2 [Apis mellifera]
gi|48098319	XP_394038	0.0007184	SGPFGQIFRPDNFVFGQSGAGNNWAK	2798.38	2	PREDICTED: similar to tubulin, beta, 2 [Apis mellifera]
gi|48098319	XP_394038	0.0007242	SGPFGQIFRPDNFVFGQSGAGNNWAK	2800.94	2	PREDICTED: similar to tubulin, beta, 2 [Apis mellifera]
gi|48098319	XP_394038	0.001583	SGPFGQIFRPDNFVFGQSGAGNNWAK	2798.68	2	PREDICTED: similar to tubulin, beta, 2 [Apis mellifera]
gi|48098319	XP_394038	0.002665	SGPFGQIFRPDNFVFGQSGAGNNWAK	2799.08	2	PREDICTED: similar to tubulin, beta, 2 [Apis mellifera]
gi|48098319	XP_394038	0.01346	SGPFGQIFRPDNFVFGQSGAGNNWAK	2798.46	2	PREDICTED: similar to tubulin, beta, 2 [Apis mellifera]
gi|48098319	XP_394038	0.01861	SGPFGQIFRPDNFVFGQSGAGNNWAK	2797.26	2	PREDICTED: similar to tubulin, beta, 2 [Apis mellifera]
gi|48098602	XP_394113	4.023e-05	VTLPNYLAGLPIPDSIGGWFR	2287.87	3	PREDICTED: similar to CG1458-PA [Apis mellifera]
gi|48098602	XP_394113	0.000107	VTLPNYLAGLPIPDSIGGWFR	2287.69	3	PREDICTED: similar to CG1458-PA [Apis mellifera]
gi|48098602	XP_394113	0.0002911	VTLPNYLAGLPIPDSIGGWFR	2286.94	3	PREDICTED: similar to CG1458-PA [Apis mellifera]
gi|48098602	XP_394113	0.0004196	VTLPNYLAGLPIPDSIGGWFR	2287	3	PREDICTED: similar to CG1458-PA [Apis mellifera]
gi|48098602	XP_394113	0.0007603	VTLPNYLAGLPIPDSIGGWFR	2287.45	3	PREDICTED: similar to CG1458-PA [Apis mellifera]
gi|48098602	XP_394113	0.02022	VTLPNYLAGLPIPDSIGGWFR	2284.34	2	PREDICTED: similar to CG1458-PA [Apis mellifera]
gi|48098602	XP_394113	0.2519	VTLPNYLAGLPIPDSIGGWFR	2285.17	3	PREDICTED: similar to CG1458-PA [Apis mellifera]
gi|48098602	XP_394113	0.3925	VTLPNYLAGLPIPDSIGGWFR	2289.2	2	PREDICTED: similar to CG1458-PA [Apis mellifera]
gi|48099074	XP_394859	0.001085	AIAQNYHNNLVGLGGTFLIK	2142.78	2	PREDICTED: similar to ENSANGP00000021628 [Apis mellifera]
gi|48099074	XP_394859	0.001446	AIAQNYHNNLVGLGGTFLIK	2143.64	2	PREDICTED: similar to ENSANGP00000021628 [Apis mellifera]
gi|48099074	XP_394859	0.01125	AIAQNYHNNLVGLGGTFLIK	2142.54	2	PREDICTED: similar to ENSANGP00000021628 [Apis mellifera]
gi|48099074	XP_394859	0.02784	AIAQNYHNNLVGLGGTFLIK	2142.02	2	PREDICTED: similar to ENSANGP00000021628 [Apis mellifera]
gi|48099074	XP_394859	0.1133	AIAQNYHNNLVGLGGTFLIK	2143.36	2	PREDICTED: similar to ENSANGP00000021628 [Apis mellifera]
gi|48099074	XP_394859	0.3738	NLHVPSLDEIKDVLK	1721.38	3	PREDICTED: similar to ENSANGP00000021628 [Apis mellifera]
gi|48099278	XP_394885	0.01183	TYTDELTPVPSAEPIFDAANWYER	2786.18	2	PREDICTED: similar to ENSANGP00000014099 [Apis mellifera]
gi|48099278	XP_394885	0.01608	TYTDELTPVPSAEPIFDAANWYER	2785.86	2	PREDICTED: similar to ENSANGP00000014099 [Apis mellifera]
gi|48099278	XP_394885	0.06863	TYTDELTPVPSAEPIFDAANWYER	2785.86	2	PREDICTED: similar to ENSANGP00000014099 [Apis mellifera]
gi|48099278	XP_394885	0.07893	KFELSAPWEQFPNFR	1895.88	2	PREDICTED: similar to ENSANGP00000014099 [Apis mellifera]
gi|48099278	XP_394885	0.4417	TYTDELTPVPSAEPIFDAANWYER	2787.06	2	PREDICTED: similar to ENSANGP00000014099 [Apis mellifera]
gi|48100320	XP_394993	1.214e-291	SQFDPFWNNFIIGGLEGDK	2184.48	2	PREDICTED: similar to Proteasome subunit beta type 4 precursor (Proteasome beta chain) (Macropain beta chain) (Multicatalytic endopeptidase complex beta chain) (Proteasome chain 3) [Apis mellifera]
gi|48100966	XP_392639	1.387e-291	EVAAFAQFGSDLDAATQQLLNR	2365.76	2	PREDICTED: similar to putative mitochondrial ATP synthase alpha subunit precursor [Apis mellifera]
gi|48100966	XP_392639	1.575e-291	EVAAFAQFGSDLDAATQQLLNR	2367.8	2	PREDICTED: similar to putative mitochondrial ATP synthase alpha subunit precursor [Apis mellifera]
gi|48100966	XP_392639	1.595e-291	EVAAFAQFGSDLDAATQQLLNR	2365.16	2	PREDICTED: similar to putative mitochondrial ATP synthase alpha subunit precursor [Apis mellifera]
gi|48100966	XP_392639	3.185e-07	EVAAFAQFGSDLDAATQQLLNR	2365.16	2	PREDICTED: similar to putative mitochondrial ATP synthase alpha subunit precursor [Apis mellifera]
gi|48100966	XP_392639	3.205e-07	EVAAFAQFGSDLDAATQQLLNR	2365.24	2	PREDICTED: similar to putative mitochondrial ATP synthase alpha subunit precursor [Apis mellifera]
gi|48100966	XP_392639	3.301e-07	EVAAFAQFGSDLDAATQQLLNR	2365.52	2	PREDICTED: similar to putative mitochondrial ATP synthase alpha subunit precursor [Apis mellifera]
gi|48100966	XP_392639	3.324e-07	EVAAFAQFGSDLDAATQQLLNR	2365.62	2	PREDICTED: similar to putative mitochondrial ATP synthase alpha subunit precursor [Apis mellifera]
gi|48100966	XP_392639	3.804e-07	EVAAFAQFGSDLDAATQQLLNR	2366.56	2	PREDICTED: similar to putative mitochondrial ATP synthase alpha subunit precursor [Apis mellifera]
gi|48100966	XP_392639	3.873e-07	EVAAFAQFGSDLDAATQQLLNR	2367.94	2	PREDICTED: similar to putative mitochondrial ATP synthase alpha subunit precursor [Apis mellifera]
gi|48100966	XP_392639	3.874e-07	EVAAFAQFGSDLDAATQQLLNR	2367.5	2	PREDICTED: similar to putative mitochondrial ATP synthase alpha subunit precursor [Apis mellifera]
gi|48100966	XP_392639	4.551e-07	EVAAFAQFGSDLDAATQQLLNR	2365.16	2	PREDICTED: similar to putative mitochondrial ATP synthase alpha subunit precursor [Apis mellifera]
gi|48100966	XP_392639	5.155e-07	EVAAFAQFGSDLDAATQQLLNR	2363.56	2	PREDICTED: similar to putative mitochondrial ATP synthase alpha subunit precursor [Apis mellifera]
gi|48100966	XP_392639	5.264e-07	EVAAFAQFGSDLDAATQQLLNR	2364.04	2	PREDICTED: similar to putative mitochondrial ATP synthase alpha subunit precursor [Apis mellifera]
gi|48100966	XP_392639	5.531e-07	EVAAFAQFGSDLDAATQQLLNR	2364.7	2	PREDICTED: similar to putative mitochondrial ATP synthase alpha subunit precursor [Apis mellifera]
gi|48100966	XP_392639	5.532e-07	EVAAFAQFGSDLDAATQQLLNR	2364.08	2	PREDICTED: similar to putative mitochondrial ATP synthase alpha subunit precursor [Apis mellifera]
gi|48100966	XP_392639	7.743e-07	EVAAFAQFGSDLDAATQQLLNR	2367.48	2	PREDICTED: similar to putative mitochondrial ATP synthase alpha subunit precursor [Apis mellifera]
gi|48100966	XP_392639	1.118e-06	EVAAFAQFGSDLDAATQQLLNR	2365.28	2	PREDICTED: similar to putative mitochondrial ATP synthase alpha subunit precursor [Apis mellifera]
gi|48100966	XP_392639	1.418e-06	EVAAFAQFGSDLDAATQQLLNR	2365.06	2	PREDICTED: similar to putative mitochondrial ATP synthase alpha subunit precursor [Apis mellifera]
gi|48100966	XP_392639	1.473e-06	EVAAFAQFGSDLDAATQQLLNR	2363.82	2	PREDICTED: similar to putative mitochondrial ATP synthase alpha subunit precursor [Apis mellifera]
gi|48100966	XP_392639	1.482e-06	EVAAFAQFGSDLDAATQQLLNR	2363.3	2	PREDICTED: similar to putative mitochondrial ATP synthase alpha subunit precursor [Apis mellifera]
gi|48100966	XP_392639	1.715e-06	EVAAFAQFGSDLDAATQQLLNR	2366.14	2	PREDICTED: similar to putative mitochondrial ATP synthase alpha subunit precursor [Apis mellifera]
gi|48100966	XP_392639	1.864e-06	EVAAFAQFGSDLDAATQQLLNR	2365.8	2	PREDICTED: similar to putative mitochondrial ATP synthase alpha subunit precursor [Apis mellifera]
gi|48100966	XP_392639	2.095e-06	EVAAFAQFGSDLDAATQQLLNR	2365.16	2	PREDICTED: similar to putative mitochondrial ATP synthase alpha subunit precursor [Apis mellifera]
gi|48100966	XP_392639	2.388e-06	EVAAFAQFGSDLDAATQQLLNR	2365.78	2	PREDICTED: similar to putative mitochondrial ATP synthase alpha subunit precursor [Apis mellifera]
gi|48100966	XP_392639	2.759e-06	EVAAFAQFGSDLDAATQQLLNR	2366.42	2	PREDICTED: similar to putative mitochondrial ATP synthase alpha subunit precursor [Apis mellifera]
gi|48100966	XP_392639	2.845e-06	EVAAFAQFGSDLDAATQQLLNR	2365.2	2	PREDICTED: similar to putative mitochondrial ATP synthase alpha subunit precursor [Apis mellifera]
gi|48100966	XP_392639	2.903e-06	EVAAFAQFGSDLDAATQQLLNR	2368.16	2	PREDICTED: similar to putative mitochondrial ATP synthase alpha subunit precursor [Apis mellifera]
gi|48100966	XP_392639	3.081e-06	EVAAFAQFGSDLDAATQQLLNR	2366.26	3	PREDICTED: similar to putative mitochondrial ATP synthase alpha subunit precursor [Apis mellifera]
gi|48100966	XP_392639	3.925e-06	EVAAFAQFGSDLDAATQQLLNR	2365.66	2	PREDICTED: similar to putative mitochondrial ATP synthase alpha subunit precursor [Apis mellifera]
gi|48100966	XP_392639	5.038e-06	EVAAFAQFGSDLDAATQQLLNR	2365.32	2	PREDICTED: similar to putative mitochondrial ATP synthase alpha subunit precursor [Apis mellifera]
gi|48100966	XP_392639	6.402e-06	NIQADEMVEFSSGLK	1668.42	2	PREDICTED: similar to putative mitochondrial ATP synthase alpha subunit precursor [Apis mellifera]
gi|48100966	XP_392639	7.416e-06	EVAAFAQFGSDLDAATQQLLNR	2364.52	2	PREDICTED: similar to putative mitochondrial ATP synthase alpha subunit precursor [Apis mellifera]
gi|48100966	XP_392639	9.65e-06	EVAAFAQFGSDLDAATQQLLNR	2365.82	2	PREDICTED: similar to putative mitochondrial ATP synthase alpha subunit precursor [Apis mellifera]
gi|48100966	XP_392639	3.082e-05	EVAAFAQFGSDLDAATQQLLNR	2365.1	2	PREDICTED: similar to putative mitochondrial ATP synthase alpha subunit precursor [Apis mellifera]
gi|48100966	XP_392639	3.112e-05	EVAAFAQFGSDLDAATQQLLNR	2365.12	2	PREDICTED: similar to putative mitochondrial ATP synthase alpha subunit precursor [Apis mellifera]
gi|48100966	XP_392639	3.235e-05	EVAAFAQFGSDLDAATQQLLNR	2363.64	2	PREDICTED: similar to putative mitochondrial ATP synthase alpha subunit precursor [Apis mellifera]
gi|48100966	XP_392639	0.0001192	EVAAFAQFGSDLDAATQQLLNR	2365.62	2	PREDICTED: similar to putative mitochondrial ATP synthase alpha subunit precursor [Apis mellifera]
gi|48100966	XP_392639	0.0002021	EVAAFAQFGSDLDAATQQLLNR	2365.32	2	PREDICTED: similar to putative mitochondrial ATP synthase alpha subunit precursor [Apis mellifera]
gi|48100966	XP_392639	0.0002183	EVAAFAQFGSDLDAATQQLLNR	2364.25	3	PREDICTED: similar to putative mitochondrial ATP synthase alpha subunit precursor [Apis mellifera]
gi|48100966	XP_392639	0.0002336	GMALNLEPDNVGVVVFGNDR	2115.9	2	PREDICTED: similar to putative mitochondrial ATP synthase alpha subunit precursor [Apis mellifera]
gi|48100966	XP_392639	0.0002431	EVAAFAQFGSDLDAATQQLLNR	2365.75	3	PREDICTED: similar to putative mitochondrial ATP synthase alpha subunit precursor [Apis mellifera]
gi|48100966	XP_392639	0.000457	EVAAFAQFGSDLDAATQQLLNR	2365.76	2	PREDICTED: similar to putative mitochondrial ATP synthase alpha subunit precursor [Apis mellifera]
gi|48100966	XP_392639	0.000545	NIQADEMVEFSSGLK	1669.4	2	PREDICTED: similar to putative mitochondrial ATP synthase alpha subunit precursor [Apis mellifera]
gi|48100966	XP_392639	0.0006874	EVAAFAQFGSDLDAATQQLLNR	2366.26	3	PREDICTED: similar to putative mitochondrial ATP synthase alpha subunit precursor [Apis mellifera]
gi|48100966	XP_392639	0.001601	GMALNLEPDNVGVVVFGNDR	2115.72	2	PREDICTED: similar to putative mitochondrial ATP synthase alpha subunit precursor [Apis mellifera]
gi|48100966	XP_392639	0.001988	EVAAFAQFGSDLDAATQQLLNR	2364.94	2	PREDICTED: similar to putative mitochondrial ATP synthase alpha subunit precursor [Apis mellifera]
gi|48100966	XP_392639	0.002519	EVAAFAQFGSDLDAATQQLLNR	2366.83	3	PREDICTED: similar to putative mitochondrial ATP synthase alpha subunit precursor [Apis mellifera]
gi|48100966	XP_392639	0.002902	EVAAFAQFGSDLDAATQQLLNR	2366.86	3	PREDICTED: similar to putative mitochondrial ATP synthase alpha subunit precursor [Apis mellifera]
gi|48100966	XP_392639	0.003055	EVAAFAQFGSDLDAATQQLLNR	2365.87	3	PREDICTED: similar to putative mitochondrial ATP synthase alpha subunit precursor [Apis mellifera]
gi|48100966	XP_392639	0.003394	EVAAFAQFGSDLDAATQQLLNR	2365.06	2	PREDICTED: similar to putative mitochondrial ATP synthase alpha subunit precursor [Apis mellifera]
gi|48100966	XP_392639	0.003463	EVAAFAQFGSDLDAATQQLLNR	2367.01	3	PREDICTED: similar to putative mitochondrial ATP synthase alpha subunit precursor [Apis mellifera]
gi|48100966	XP_392639	0.00355	EVAAFAQFGSDLDAATQQLLNR	2367.7	3	PREDICTED: similar to putative mitochondrial ATP synthase alpha subunit precursor [Apis mellifera]
gi|48100966	XP_392639	0.004918	EVAAFAQFGSDLDAATQQLLNR	2366.53	3	PREDICTED: similar to putative mitochondrial ATP synthase alpha subunit precursor [Apis mellifera]
gi|48100966	XP_392639	0.0054	EVAAFAQFGSDLDAATQQLLNR	2365.26	2	PREDICTED: similar to putative mitochondrial ATP synthase alpha subunit precursor [Apis mellifera]
gi|48100966	XP_392639	0.00596	GMALNLEPDNVGVVVFGNDR	2116.18	2	PREDICTED: similar to putative mitochondrial ATP synthase alpha subunit precursor [Apis mellifera]
gi|48100966	XP_392639	0.006343	GMALNLEPDNVGVVVFGNDR	2115.86	2	PREDICTED: similar to putative mitochondrial ATP synthase alpha subunit precursor [Apis mellifera]
gi|48100966	XP_392639	0.006699	EVAAFAQFGSDLDAATQQLLNR	2365.12	2	PREDICTED: similar to putative mitochondrial ATP synthase alpha subunit precursor [Apis mellifera]
gi|48100966	XP_392639	0.006707	EVAAFAQFGSDLDAATQQLLNR	2365.06	2	PREDICTED: similar to putative mitochondrial ATP synthase alpha subunit precursor [Apis mellifera]
gi|48100966	XP_392639	0.008751	EVAAFAQFGSDLDAATQQLLNR	2365	3	PREDICTED: similar to putative mitochondrial ATP synthase alpha subunit precursor [Apis mellifera]
gi|48100966	XP_392639	0.009468	EVAAFAQFGSDLDAATQQLLNR	2365.36	3	PREDICTED: similar to putative mitochondrial ATP synthase alpha subunit precursor [Apis mellifera]
gi|48100966	XP_392639	0.009748	GIRPAINVGLSVSR	1439.84	2	PREDICTED: similar to putative mitochondrial ATP synthase alpha subunit precursor [Apis mellifera]
gi|48100966	XP_392639	0.0124	EVAAFAQFGSDLDAATQQLLNR	2366.8	3	PREDICTED: similar to putative mitochondrial ATP synthase alpha subunit precursor [Apis mellifera]
gi|48100966	XP_392639	0.01527	GMALNLEPDNVGVVVFGNDR	2116.6	2	PREDICTED: similar to putative mitochondrial ATP synthase alpha subunit precursor [Apis mellifera]
gi|48100966	XP_392639	0.01584	GMALNLEPDNVGVVVFGNDR	2116.36	2	PREDICTED: similar to putative mitochondrial ATP synthase alpha subunit precursor [Apis mellifera]
gi|48100966	XP_392639	0.01789	EVAAFAQFGSDLDAATQQLLNR	2365.86	2	PREDICTED: similar to putative mitochondrial ATP synthase alpha subunit precursor [Apis mellifera]
gi|48100966	XP_392639	0.0209	EVAAFAQFGSDLDAATQQLLNR	2366.41	3	PREDICTED: similar to putative mitochondrial ATP synthase alpha subunit precursor [Apis mellifera]
gi|48100966	XP_392639	0.02341	EVAAFAQFGSDLDAATQQLLNR	2366.29	3	PREDICTED: similar to putative mitochondrial ATP synthase alpha subunit precursor [Apis mellifera]
gi|48100966	XP_392639	0.02342	EVAAFAQFGSDLDAATQQLLNR	2365.66	3	PREDICTED: similar to putative mitochondrial ATP synthase alpha subunit precursor [Apis mellifera]
gi|48100966	XP_392639	0.02417	GMALNLEPDNVGVVVFGNDR	2115.32	2	PREDICTED: similar to putative mitochondrial ATP synthase alpha subunit precursor [Apis mellifera]
gi|48100966	XP_392639	0.02937	EVAAFAQFGSDLDAATQQLLNR	2365.34	2	PREDICTED: similar to putative mitochondrial ATP synthase alpha subunit precursor [Apis mellifera]
gi|48100966	XP_392639	0.03014	EVAAFAQFGSDLDAATQQLLNR	2365.81	3	PREDICTED: similar to putative mitochondrial ATP synthase alpha subunit precursor [Apis mellifera]
gi|48100966	XP_392639	0.03133	EVAAFAQFGSDLDAATQQLLNR	2366.42	2	PREDICTED: similar to putative mitochondrial ATP synthase alpha subunit precursor [Apis mellifera]
gi|48100966	XP_392639	0.03576	TALAIDTIINQK	1301	2	PREDICTED: similar to putative mitochondrial ATP synthase alpha subunit precursor [Apis mellifera]
gi|48100966	XP_392639	0.03866	GMALNLEPDNVGVVVFGNDR	2114.72	2	PREDICTED: similar to putative mitochondrial ATP synthase alpha subunit precursor [Apis mellifera]
gi|48100966	XP_392639	0.03898	TGAIVDVPVGEELLGR	1624.16	1	PREDICTED: similar to putative mitochondrial ATP synthase alpha subunit precursor [Apis mellifera]
gi|48100966	XP_392639	0.03973	EVAAFAQFGSDLDAATQQLLNR	2365.02	2	PREDICTED: similar to putative mitochondrial ATP synthase alpha subunit precursor [Apis mellifera]
gi|48100966	XP_392639	0.04421	EVAAFAQFGSDLDAATQQLLNR	2365.78	3	PREDICTED: similar to putative mitochondrial ATP synthase alpha subunit precursor [Apis mellifera]
gi|48100966	XP_392639	0.04854	EVAAFAQFGSDLDAATQQLLNR	2364.9	2	PREDICTED: similar to putative mitochondrial ATP synthase alpha subunit precursor [Apis mellifera]
gi|48100966	XP_392639	0.06055	TGAIVDVPVGEELLGR	1624.78	2	PREDICTED: similar to putative mitochondrial ATP synthase alpha subunit precursor [Apis mellifera]
gi|48100966	XP_392639	0.06634	GMALNLEPDNVGVVVFGNDR	2114.84	2	PREDICTED: similar to putative mitochondrial ATP synthase alpha subunit precursor [Apis mellifera]
gi|48100966	XP_392639	0.08827	EVAAFAQFGSDLDAATQQLLNR	2364.52	3	PREDICTED: similar to putative mitochondrial ATP synthase alpha subunit precursor [Apis mellifera]
gi|48100966	XP_392639	0.09315	GMALNLEPDNVGVVVFGNDR	2114.72	2	PREDICTED: similar to putative mitochondrial ATP synthase alpha subunit precursor [Apis mellifera]
gi|48100966	XP_392639	0.09513	EVAAFAQFGSDLDAATQQLLNR	2366.38	3	PREDICTED: similar to putative mitochondrial ATP synthase alpha subunit precursor [Apis mellifera]
gi|48100966	XP_392639	0.1085	EVAAFAQFGSDLDAATQQLLNR	2363.92	2	PREDICTED: similar to putative mitochondrial ATP synthase alpha subunit precursor [Apis mellifera]
gi|48100966	XP_392639	0.1093	GMALNLEPDNVGVVVFGNDR	2114.44	2	PREDICTED: similar to putative mitochondrial ATP synthase alpha subunit precursor [Apis mellifera]
gi|48100966	XP_392639	0.1094	EVAAFAQFGSDLDAATQQLLNR	2365.16	2	PREDICTED: similar to putative mitochondrial ATP synthase alpha subunit precursor [Apis mellifera]
gi|48100966	XP_392639	0.1327	EVAAFAQFGSDLDAATQQLLNR	2365.12	3	PREDICTED: similar to putative mitochondrial ATP synthase alpha subunit precursor [Apis mellifera]
gi|48100966	XP_392639	0.1434	EVAAFAQFGSDLDAATQQLLNR	2365.12	2	PREDICTED: similar to putative mitochondrial ATP synthase alpha subunit precursor [Apis mellifera]
gi|48100966	XP_392639	0.1491	EVAAFAQFGSDLDAATQQLLNR	2363.94	2	PREDICTED: similar to putative mitochondrial ATP synthase alpha subunit precursor [Apis mellifera]
gi|48100966	XP_392639	0.1519	EVAAFAQFGSDLDAATQQLLNR	2366.44	3	PREDICTED: similar to putative mitochondrial ATP synthase alpha subunit precursor [Apis mellifera]
gi|48100966	XP_392639	0.1574	EVAAFAQFGSDLDAATQQLLNR	2366.86	3	PREDICTED: similar to putative mitochondrial ATP synthase alpha subunit precursor [Apis mellifera]
gi|48100966	XP_392639	0.1682	EVAAFAQFGSDLDAATQQLLNR	2367.16	3	PREDICTED: similar to putative mitochondrial ATP synthase alpha subunit precursor [Apis mellifera]
gi|48100966	XP_392639	0.1783	EVAAFAQFGSDLDAATQQLLNR	2366.89	3	PREDICTED: similar to putative mitochondrial ATP synthase alpha subunit precursor [Apis mellifera]
gi|48100966	XP_392639	0.2159	EVAAFAQFGSDLDAATQQLLNR	2365.22	2	PREDICTED: similar to putative mitochondrial ATP synthase alpha subunit precursor [Apis mellifera]
gi|48100966	XP_392639	0.2386	EVAAFAQFGSDLDAATQQLLNR	2367.72	2	PREDICTED: similar to putative mitochondrial ATP synthase alpha subunit precursor [Apis mellifera]
gi|48100966	XP_392639	0.3751	EVAAFAQFGSDLDAATQQLLNR	2366.17	3	PREDICTED: similar to putative mitochondrial ATP synthase alpha subunit precursor [Apis mellifera]
gi|48100966	XP_392639	0.3822	EVAAFAQFGSDLDAATQQLLNR	2366.2	3	PREDICTED: similar to putative mitochondrial ATP synthase alpha subunit precursor [Apis mellifera]
gi|48100966	XP_392639	0.4185	GMALNLEPDNVGVVVFGNDR	2116.84	2	PREDICTED: similar to putative mitochondrial ATP synthase alpha subunit precursor [Apis mellifera]
gi|48100966	XP_392639	0.4459	EVAAFAQFGSDLDAATQQLLNR	2365.02	2	PREDICTED: similar to putative mitochondrial ATP synthase alpha subunit precursor [Apis mellifera]
gi|48100966	XP_392639	0.5363	EVAAFAQFGSDLDAATQQLLNR	2364.92	2	PREDICTED: similar to putative mitochondrial ATP synthase alpha subunit precursor [Apis mellifera]
gi|48100966	XP_392639	0.6291	EVAAFAQFGSDLDAATQQLLNR	2366.92	3	PREDICTED: similar to putative mitochondrial ATP synthase alpha subunit precursor [Apis mellifera]
gi|48100966	XP_392639	0.6445	NIQADEMVEFSSGLK	1668.26	2	PREDICTED: similar to putative mitochondrial ATP synthase alpha subunit precursor [Apis mellifera]
gi|48100966	XP_392639	0.6554	EVAAFAQFGSDLDAATQQLLNR	2366.05	3	PREDICTED: similar to putative mitochondrial ATP synthase alpha subunit precursor [Apis mellifera]
gi|48100966	XP_392639	0.6577	EVAAFAQFGSDLDAATQQLLNR	2366.78	2	PREDICTED: similar to putative mitochondrial ATP synthase alpha subunit precursor [Apis mellifera]
gi|48100966	XP_392639	0.661	GMALNLEPDNVGVVVFGNDR	2118	2	PREDICTED: similar to putative mitochondrial ATP synthase alpha subunit precursor [Apis mellifera]
gi|48100966	XP_392639	0.7082	EVAAFAQFGSDLDAATQQLLNR	2365.51	3	PREDICTED: similar to putative mitochondrial ATP synthase alpha subunit precursor [Apis mellifera]
gi|48100966	XP_392639	0.7348	EVAAFAQFGSDLDAATQQLLNR	2366.44	3	PREDICTED: similar to putative mitochondrial ATP synthase alpha subunit precursor [Apis mellifera]
gi|48100966	XP_392639	0.7502	EVAAFAQFGSDLDAATQQLLNR	2365.26	2	PREDICTED: similar to putative mitochondrial ATP synthase alpha subunit precursor [Apis mellifera]
gi|48100966	XP_392639	0.7793	EVAAFAQFGSDLDAATQQLLNR	2367.44	2	PREDICTED: similar to putative mitochondrial ATP synthase alpha subunit precursor [Apis mellifera]
gi|48100966	XP_392639	0.8168	NIQADEMVEFSSGLK	1668.36	2	PREDICTED: similar to putative mitochondrial ATP synthase alpha subunit precursor [Apis mellifera]
gi|48100966	XP_392639	0.9941	EVAAFAQFGSDLDAATQQLLNR	2366.53	3	PREDICTED: similar to putative mitochondrial ATP synthase alpha subunit precursor [Apis mellifera]
gi|48101907	XP_392722	0.0655	TMLELLNQLDGFSSTADIK	2098.36	2	PREDICTED: similar to GA10280-PA [Apis mellifera]
gi|48101907	XP_392722	0.3345	QTYFLPVIGLVDAEALKPGDLVGVNK	2756.8	3	PREDICTED: similar to GA10280-PA [Apis mellifera]
gi|48102814	XP_392811	7.794e-07	ENTEGEYSGIEHEIVEGVVQSIK	2546.04	2	PREDICTED: similar to CG12233-PA, isoform A [Apis mellifera]
gi|48102814	XP_392811	8.401e-06	ANPTALLLSAVMMLK	1572.38	2	PREDICTED: similar to CG12233-PA, isoform A [Apis mellifera]
gi|48102814	XP_392811	9.028e-06	ANPTALLLSAVMMLK	1572.16	2	PREDICTED: similar to CG12233-PA, isoform A [Apis mellifera]
gi|48102814	XP_392811	9.689e-06	ANPTALLLSAVMMLK	1573.1	2	PREDICTED: similar to CG12233-PA, isoform A [Apis mellifera]
gi|48102814	XP_392811	9.816e-06	ANPTALLLSAVMMLK	1573.34	2	PREDICTED: similar to CG12233-PA, isoform A [Apis mellifera]
gi|48102814	XP_392811	1.413e-05	ANPTALLLSAVMMLK	1573.32	2	PREDICTED: similar to CG12233-PA, isoform A [Apis mellifera]
gi|48102814	XP_392811	2.389e-05	ENTEGEYSGIEHEIVEGVVQSIK	2546.24	2	PREDICTED: similar to CG12233-PA, isoform A [Apis mellifera]
gi|48102814	XP_392811	7.019e-05	ENTEGEYSGIEHEIVEGVVQSIK	2546.24	2	PREDICTED: similar to CG12233-PA, isoform A [Apis mellifera]
gi|48102814	XP_392811	9.214e-05	ENTEGEYSGIEHEIVEGVVQSIK	2546.56	2	PREDICTED: similar to CG12233-PA, isoform A [Apis mellifera]
gi|48102814	XP_392811	0.0001154	ANPTALLLSAVMMLK	1573.3	2	PREDICTED: similar to CG12233-PA, isoform A [Apis mellifera]
gi|48102814	XP_392811	0.0001308	ENTEGEYSGIEHEIVEGVVQSIK	2546.04	2	PREDICTED: similar to CG12233-PA, isoform A [Apis mellifera]
gi|48102814	XP_392811	0.0003561	ENTEGEYSGIEHEIVEGVVQSIK	2546.44	2	PREDICTED: similar to CG12233-PA, isoform A [Apis mellifera]
gi|48102814	XP_392811	0.0004924	ANPTALLLSAVMMLK	1573.38	2	PREDICTED: similar to CG12233-PA, isoform A [Apis mellifera]
gi|48102814	XP_392811	0.000502	ENTEGEYSGIEHEIVEGVVQSIK	2548.06	2	PREDICTED: similar to CG12233-PA, isoform A [Apis mellifera]
gi|48102814	XP_392811	0.0007383	ANPTALLLSAVMMLK	1573.5	2	PREDICTED: similar to CG12233-PA, isoform A [Apis mellifera]
gi|48102814	XP_392811	0.0008244	ENTEGEYSGIEHEIVEGVVQSIK	2546.16	2	PREDICTED: similar to CG12233-PA, isoform A [Apis mellifera]
gi|48102814	XP_392811	0.001021	ENTEGEYSGIEHEIVEGVVQSIK	2546.32	2	PREDICTED: similar to CG12233-PA, isoform A [Apis mellifera]
gi|48102814	XP_392811	0.001104	ENTEGEYSGIEHEIVEGVVQSIK	2547.42	2	PREDICTED: similar to CG12233-PA, isoform A [Apis mellifera]
gi|48102814	XP_392811	0.001235	ENTEGEYSGIEHEIVEGVVQSIK	2545.56	2	PREDICTED: similar to CG12233-PA, isoform A [Apis mellifera]
gi|48102814	XP_392811	0.001332	ENTEGEYSGIEHEIVEGVVQSIK	2545.94	2	PREDICTED: similar to CG12233-PA, isoform A [Apis mellifera]
gi|48102814	XP_392811	0.001715	ENTEGEYSGIEHEIVEGVVQSIK	2546.04	2	PREDICTED: similar to CG12233-PA, isoform A [Apis mellifera]
gi|48102814	XP_392811	0.003234	ANPTALLLSAVMMLK	1572.4	2	PREDICTED: similar to CG12233-PA, isoform A [Apis mellifera]
gi|48102814	XP_392811	0.003931	ENTEGEYSGIEHEIVEGVVQSIK	2546.18	2	PREDICTED: similar to CG12233-PA, isoform A [Apis mellifera]
gi|48102814	XP_392811	0.01462	ANPTALLLSAVMMLK	1573.36	2	PREDICTED: similar to CG12233-PA, isoform A [Apis mellifera]
gi|48102814	XP_392811	0.02263	ANPTALLLSAVMMLK	1573.1	2	PREDICTED: similar to CG12233-PA, isoform A [Apis mellifera]
gi|48102814	XP_392811	0.653	ANPTALLLSAVMMLK	1573.02	2	PREDICTED: similar to CG12233-PA, isoform A [Apis mellifera]
gi|48102814	XP_392811	0.7059	ENTEGEYSGIEHEIVEGVVQSIK	2548.1	2	PREDICTED: similar to CG12233-PA, isoform A [Apis mellifera]
gi|48102814	XP_392811	0.9474	ENTEGEYSGIEHEIVEGVVQSIK	2546.28	2	PREDICTED: similar to CG12233-PA, isoform A [Apis mellifera]
gi|48103834	XP_395659	0.0001845	DDFWKPPPMPSFNEFFQPWR	2568.94	2	PREDICTED: similar to ENSANGP00000018891 [Apis mellifera]
gi|48103834	XP_395659	0.005047	DDFWKPPPMPSFNEFFQPWR	2568.74	2	PREDICTED: similar to ENSANGP00000018891 [Apis mellifera]
gi|48103834	XP_395659	0.006752	DDFWKPPPMPSFNEFFQPWR	2569.16	2	PREDICTED: similar to ENSANGP00000018891 [Apis mellifera]
gi|48103834	XP_395659	0.1529	DDFWKPPPMPSFNEFFQPWR	2568.5	2	PREDICTED: similar to ENSANGP00000018891 [Apis mellifera]
gi|48104453	XP_395784	0.004976	VNNTLILPSNVSDVSALVTQAMTIYK	2792.56	3	PREDICTED: similar to CG2970-PA [Apis mellifera]
gi|48104817	XP_392979	1.977e-291	IPGPPALPLIGNALDLFGSPDAMFSQVLK	2978.76	2	PREDICTED: similar to ENSANGP00000016970 [Apis mellifera]
gi|48104817	XP_392979	3.797e-291	IPGPPALPLIGNALDLFGSPDAMFSQVLK	2979.79	3	PREDICTED: similar to ENSANGP00000016970 [Apis mellifera]
gi|48104817	XP_392979	3.822e-291	IPGPPALPLIGNALDLFGSPDAMFSQVLK	2978.02	3	PREDICTED: similar to ENSANGP00000016970 [Apis mellifera]
gi|48104817	XP_392979	4.659e-291	VIQELDEIFGDSDRPATFQDTLEMK	2898.97	3	PREDICTED: similar to ENSANGP00000016970 [Apis mellifera]
gi|48104817	XP_392979	4.66e-291	IPGPPALPLIGNALDLFGSPDAMFSQVLKK	3107.59	3	PREDICTED: similar to ENSANGP00000016970 [Apis mellifera]
gi|48104817	XP_392979	1.767e-07	IPGPPALPLIGNALDLFGSPDAMFSQVLK	2977.2	2	PREDICTED: similar to ENSANGP00000016970 [Apis mellifera]
gi|48104817	XP_392979	2.009e-07	IPGPPALPLIGNALDLFGSPDAMFSQVLK	2977.28	2	PREDICTED: similar to ENSANGP00000016970 [Apis mellifera]
gi|48104817	XP_392979	2.084e-07	IPGPPALPLIGNALDLFGSPDAMFSQVLK	2978.24	2	PREDICTED: similar to ENSANGP00000016970 [Apis mellifera]
gi|48104817	XP_392979	2.276e-07	IPGPPALPLIGNALDLFGSPDAMFSQVLK	2978.62	2	PREDICTED: similar to ENSANGP00000016970 [Apis mellifera]
gi|48104817	XP_392979	4.405e-07	IPGPPALPLIGNALDLFGSPDAMFSQVLK	2977.99	3	PREDICTED: similar to ENSANGP00000016970 [Apis mellifera]
gi|48104817	XP_392979	4.547e-07	IPGPPALPLIGNALDLFGSPDAMFSQVLK	2983.3	3	PREDICTED: similar to ENSANGP00000016970 [Apis mellifera]
gi|48104817	XP_392979	4.892e-07	IPGPPALPLIGNALDLFGSPDAMFSQVLKK	3107.59	3	PREDICTED: similar to ENSANGP00000016970 [Apis mellifera]
gi|48104817	XP_392979	5.918e-07	IPGPPALPLIGNALDLFGSPDAMFSQVLK	2977.22	2	PREDICTED: similar to ENSANGP00000016970 [Apis mellifera]
gi|48104817	XP_392979	6.312e-07	IPGPPALPLIGNALDLFGSPDAMFSQVLK	2980	2	PREDICTED: similar to ENSANGP00000016970 [Apis mellifera]
gi|48104817	XP_392979	7.617e-07	IPGPPALPLIGNALDLFGSPDAMFSQVLK	2977.06	2	PREDICTED: similar to ENSANGP00000016970 [Apis mellifera]
gi|48104817	XP_392979	1.326e-06	IPGPPALPLIGNALDLFGSPDAMFSQVLK	2979.13	3	PREDICTED: similar to ENSANGP00000016970 [Apis mellifera]
gi|48104817	XP_392979	1.366e-06	LHRQPHIYPNPDVFDPDNFLPEK	2789.32	3	PREDICTED: similar to ENSANGP00000016970 [Apis mellifera]
gi|48104817	XP_392979	1.386e-06	IPGPPALPLIGNALDLFGSPDAMFSQVLKK	3107.74	3	PREDICTED: similar to ENSANGP00000016970 [Apis mellifera]
gi|48104817	XP_392979	1.44e-06	IPGPPALPLIGNALDLFGSPDAMFSQVLKK	3107.86	3	PREDICTED: similar to ENSANGP00000016970 [Apis mellifera]
gi|48104817	XP_392979	1.567e-06	IPGPPALPLIGNALDLFGSPDAMFSQVLK	2977.2	2	PREDICTED: similar to ENSANGP00000016970 [Apis mellifera]
gi|48104817	XP_392979	2.456e-06	IPGPPALPLIGNALDLFGSPDAMFSQVLK	2977.81	3	PREDICTED: similar to ENSANGP00000016970 [Apis mellifera]
gi|48104817	XP_392979	2.468e-06	IPGPPALPLIGNALDLFGSPDAMFSQVLK	2978.77	3	PREDICTED: similar to ENSANGP00000016970 [Apis mellifera]
gi|48104817	XP_392979	2.638e-06	IPGPPALPLIGNALDLFGSPDAMFSQVLK	2979.31	3	PREDICTED: similar to ENSANGP00000016970 [Apis mellifera]
gi|48104817	XP_392979	2.766e-06	IPGPPALPLIGNALDLFGSPDAMFSQVLK	2979.88	3	PREDICTED: similar to ENSANGP00000016970 [Apis mellifera]
gi|48104817	XP_392979	3.047e-06	IPGPPALPLIGNALDLFGSPDAMFSQVLKK	3107.89	3	PREDICTED: similar to ENSANGP00000016970 [Apis mellifera]
gi|48104817	XP_392979	3.172e-06	IPGPPALPLIGNALDLFGSPDAMFSQVLK	2979.64	3	PREDICTED: similar to ENSANGP00000016970 [Apis mellifera]
gi|48104817	XP_392979	4.082e-06	IPGPPALPLIGNALDLFGSPDAMFSQVLK	2978.96	2	PREDICTED: similar to ENSANGP00000016970 [Apis mellifera]
gi|48104817	XP_392979	4.384e-06	LHRQPHIYPNPDVFDPDNFLPEK	2788.96	3	PREDICTED: similar to ENSANGP00000016970 [Apis mellifera]
gi|48104817	XP_392979	4.941e-06	VIQELDEIFGDSDRPATFQDTLEMK	2898.4	3	PREDICTED: similar to ENSANGP00000016970 [Apis mellifera]
gi|48104817	XP_392979	4.943e-06	IPGPPALPLIGNALDLFGSPDAMFSQVLKK	3106.33	3	PREDICTED: similar to ENSANGP00000016970 [Apis mellifera]
gi|48104817	XP_392979	5.359e-06	IPGPPALPLIGNALDLFGSPDAMFSQVLK	2978.29	3	PREDICTED: similar to ENSANGP00000016970 [Apis mellifera]
gi|48104817	XP_392979	5.683e-06	IPGPPALPLIGNALDLFGSPDAMFSQVLKK	3107.77	3	PREDICTED: similar to ENSANGP00000016970 [Apis mellifera]
gi|48104817	XP_392979	6.515e-06	IPGPPALPLIGNALDLFGSPDAMFSQVLK	2980.81	3	PREDICTED: similar to ENSANGP00000016970 [Apis mellifera]
gi|48104817	XP_392979	6.868e-06	IPGPPALPLIGNALDLFGSPDAMFSQVLK	2980.09	3	PREDICTED: similar to ENSANGP00000016970 [Apis mellifera]
gi|48104817	XP_392979	7.709e-06	IPGPPALPLIGNALDLFGSPDAMFSQVLK	2977.45	3	PREDICTED: similar to ENSANGP00000016970 [Apis mellifera]
gi|48104817	XP_392979	1.524e-05	IWLRPDWLFNLTK	1699.56	2	PREDICTED: similar to ENSANGP00000016970 [Apis mellifera]
gi|48104817	XP_392979	3.036e-05	IPGPPALPLIGNALDLFGSPDAMFSQVLKK	3106.21	3	PREDICTED: similar to ENSANGP00000016970 [Apis mellifera]
gi|48104817	XP_392979	7.825e-05	IPGPPALPLIGNALDLFGSPDAMFSQVLK	2981.53	3	PREDICTED: similar to ENSANGP00000016970 [Apis mellifera]
gi|48104817	XP_392979	9.509e-05	IWLRPDWLFNLTK	1702.72	3	PREDICTED: similar to ENSANGP00000016970 [Apis mellifera]
gi|48104817	XP_392979	0.0002885	FFKPWLGDGLLISTGQK	1906.28	2	PREDICTED: similar to ENSANGP00000016970 [Apis mellifera]
gi|48104817	XP_392979	0.0004278	FFKPWLGDGLLISTGQK	1906.2	2	PREDICTED: similar to ENSANGP00000016970 [Apis mellifera]
gi|48104817	XP_392979	0.000617	IWLRPDWLFNLTK	1702.04	2	PREDICTED: similar to ENSANGP00000016970 [Apis mellifera]
gi|48104817	XP_392979	0.0008157	IWLRPDWLFNLTK	1703.18	2	PREDICTED: similar to ENSANGP00000016970 [Apis mellifera]
gi|48104817	XP_392979	0.001177	IPGPPALPLIGNALDLFGSPDAMFSQVLK	2977.27	3	PREDICTED: similar to ENSANGP00000016970 [Apis mellifera]
gi|48104817	XP_392979	0.001293	QPHIYPNPDVFDPDNFLPEK	2383.51	3	PREDICTED: similar to ENSANGP00000016970 [Apis mellifera]
gi|48104817	XP_392979	0.001776	FFKPWLGDGLLISTGQK	1906.78	2	PREDICTED: similar to ENSANGP00000016970 [Apis mellifera]
gi|48104817	XP_392979	0.001843	TNNIVVEGVSFGQSVGLKDDLDIDDDVGEK	3180.49	3	PREDICTED: similar to ENSANGP00000016970 [Apis mellifera]
gi|48104817	XP_392979	0.003278	IPGPPALPLIGNALDLFGSPDAmFSQVLK	2994.76	3	PREDICTED: similar to ENSANGP00000016970 [Apis mellifera]
gi|48104817	XP_392979	0.005748	TNNIVVEGVSFGQSVGLKDDLDIDDDVGEK	3180.52	3	PREDICTED: similar to ENSANGP00000016970 [Apis mellifera]
gi|48104817	XP_392979	0.006554	FFKPWLGDGLLISTGQK	1906.52	2	PREDICTED: similar to ENSANGP00000016970 [Apis mellifera]
gi|48104817	XP_392979	0.009115	TNNIVVEGVSFGQSVGLKDDLDIDDDVGEK	3180.61	3	PREDICTED: similar to ENSANGP00000016970 [Apis mellifera]
gi|48104817	XP_392979	0.01193	IPGPPALPLIGNALDLFGSPDAMFSQVLKK	3106.3	3	PREDICTED: similar to ENSANGP00000016970 [Apis mellifera]
gi|48104817	XP_392979	0.01736	IWLRPDWLFNLTK	1702.84	2	PREDICTED: similar to ENSANGP00000016970 [Apis mellifera]
gi|48104817	XP_392979	0.02953	VIQELDEIFGDSDRPATFQDTLEMK	2896.6	2	PREDICTED: similar to ENSANGP00000016970 [Apis mellifera]
gi|48104817	XP_392979	0.0364	IPGPPALPLIGNALDLFGSPDAMFSQVLKK	3107.11	3	PREDICTED: similar to ENSANGP00000016970 [Apis mellifera]
gi|48104817	XP_392979	0.04273	LIAPTFHLNVLK	1366.54	2	PREDICTED: similar to ENSANGP00000016970 [Apis mellifera]
gi|48104817	XP_392979	0.06598	IWLRPDWLFNLTK	1702.48	2	PREDICTED: similar to ENSANGP00000016970 [Apis mellifera]
gi|48104817	XP_392979	0.07952	TNNIVVEGVSFGQSVGLKDDLDIDDDVGEK	3182.38	3	PREDICTED: similar to ENSANGP00000016970 [Apis mellifera]
gi|48104817	XP_392979	0.0967	TNNIVVEGVSFGQSVGLKDDLDIDDDVGEK	3178.42	3	PREDICTED: similar to ENSANGP00000016970 [Apis mellifera]
gi|48104817	XP_392979	0.1108	IPGPPALPLIGNALDLFGSPDAMFSQVLK	2978.92	3	PREDICTED: similar to ENSANGP00000016970 [Apis mellifera]
gi|48104817	XP_392979	0.1143	VIQELDEIFGDSDRPATFQDTLEMK	2900.41	3	PREDICTED: similar to ENSANGP00000016970 [Apis mellifera]
gi|48104817	XP_392979	0.1469	SFIDLFNANAR	1267.88	2	PREDICTED: similar to ENSANGP00000016970 [Apis mellifera]
gi|48104817	XP_392979	0.1675	TNNIVVEGVSFGQSVGLKDDLDIDDDVGEK	3179.98	3	PREDICTED: similar to ENSANGP00000016970 [Apis mellifera]
gi|48104817	XP_392979	0.2067	IPGPPALPLIGNALDLFGSPDAMFSQVLKK	3108.94	3	PREDICTED: similar to ENSANGP00000016970 [Apis mellifera]
gi|48104817	XP_392979	0.2225	QPHIYPNPDVFDPDNFLPEK	2382.56	2	PREDICTED: similar to ENSANGP00000016970 [Apis mellifera]
gi|48104817	XP_392979	0.2299	SFIDLFNANAR	1268.32	2	PREDICTED: similar to ENSANGP00000016970 [Apis mellifera]
gi|48104817	XP_392979	0.3038	LIAPTFHLNVLK	1365.68	2	PREDICTED: similar to ENSANGP00000016970 [Apis mellifera]
gi|48104817	XP_392979	0.3192	VIQELDEIFGDSDRPATFQDTLEMK	2899.02	2	PREDICTED: similar to ENSANGP00000016970 [Apis mellifera]
gi|48104817	XP_392979	0.4233	TNNIVVEGVSFGQSVGLKDDLDIDDDVGEK	3179.98	3	PREDICTED: similar to ENSANGP00000016970 [Apis mellifera]
gi|48104817	XP_392979	0.4497	FFKPWLGDGLLISTGQK	1906.46	2	PREDICTED: similar to ENSANGP00000016970 [Apis mellifera]
gi|48104817	XP_392979	0.5464	FFKPWLGDGLLISTGQK	1907.12	2	PREDICTED: similar to ENSANGP00000016970 [Apis mellifera]
gi|48104817	XP_392979	0.5541	TNNIVVEGVSFGQSVGLKDDLDIDDDVGEK	3178.24	3	PREDICTED: similar to ENSANGP00000016970 [Apis mellifera]
gi|48104817	XP_392979	0.5689	VIQELDEIFGDSDRPATFQDTLEMK	2899	3	PREDICTED: similar to ENSANGP00000016970 [Apis mellifera]
gi|48104817	XP_392979	0.6287	FFKPWLGDGLLISTGQK	1907.14	2	PREDICTED: similar to ENSANGP00000016970 [Apis mellifera]
gi|48104817	XP_392979	0.7426	TNNIVVEGVSFGQSVGLKDDLDIDDDVGEK	3180.52	3	PREDICTED: similar to ENSANGP00000016970 [Apis mellifera]
gi|48104817	XP_392979	0.7743	TNNIVVEGVSFGQSVGLKDDLDIDDDVGEK	3177.97	3	PREDICTED: similar to ENSANGP00000016970 [Apis mellifera]
gi|48104817	XP_392979	0.8216	VIQELDEIFGDSDRPATFQDTLEMK	2896.84	2	PREDICTED: similar to ENSANGP00000016970 [Apis mellifera]
gi|48104817	XP_392979	0.9402	VIQELDEIFGDSDRPATFQDTLEMK	2900.5	3	PREDICTED: similar to ENSANGP00000016970 [Apis mellifera]
gi|48104817	XP_392979	0.9685	IPGPPALPLIGNALDLFGSPDAMFSQVLK	2975.62	3	PREDICTED: similar to ENSANGP00000016970 [Apis mellifera]
gi|48104817	XP_392979	0.9828	VIQELDEIFGDSDRPATFQDTLEMK	2898.26	2	PREDICTED: similar to ENSANGP00000016970 [Apis mellifera]
gi|48105655	XP_395976	2.747e-07	NTLAQAAAQSAATAAAALAGK	1870.76	2	PREDICTED: similar to CG33257-PA [Apis mellifera]
gi|48105655	XP_395976	0.003244	NTLAQAAAQSAATAAAALAGK	1872.1	2	PREDICTED: similar to CG33257-PA [Apis mellifera]
gi|48107260	XP_393089	1.783e-07	FVEPPDAVLDFWDPIEK	2018.34	2	PREDICTED: similar to ENSANGP00000014833 [Apis mellifera]
gi|48107260	XP_393089	2.55e-07	FVEPPDAVLDFWDPIEK	2017.34	2	PREDICTED: similar to ENSANGP00000014833 [Apis mellifera]
gi|48107260	XP_393089	2.882e-07	FVEPPDAVLDFWDPIEK	2016.86	2	PREDICTED: similar to ENSANGP00000014833 [Apis mellifera]
gi|48107260	XP_393089	5.456e-07	FVEPPDAVLDFWDPIEK	2017.86	2	PREDICTED: similar to ENSANGP00000014833 [Apis mellifera]
gi|48107260	XP_393089	6.579e-07	FVEPPDAVLDFWDPIEK	2016.08	2	PREDICTED: similar to ENSANGP00000014833 [Apis mellifera]
gi|48107260	XP_393089	8.089e-07	FVEPPDAVLDFWDPIEK	2016	2	PREDICTED: similar to ENSANGP00000014833 [Apis mellifera]
gi|48107260	XP_393089	1.188e-06	FVEPPDAVLDFWDPIEK	2017.74	2	PREDICTED: similar to ENSANGP00000014833 [Apis mellifera]
gi|48107260	XP_393089	1.648e-06	FVEPPDAVLDFWDPIEK	2016.08	2	PREDICTED: similar to ENSANGP00000014833 [Apis mellifera]
gi|48107260	XP_393089	6.559e-06	FVEPPDAVLDFWDPIEK	2015.26	2	PREDICTED: similar to ENSANGP00000014833 [Apis mellifera]
gi|48107260	XP_393089	9.827e-06	FVEPPDAVLDFWDPIEK	2017.52	2	PREDICTED: similar to ENSANGP00000014833 [Apis mellifera]
gi|48107260	XP_393089	5.896e-05	FVEPPDAVLDFWDPIEK	2017.58	2	PREDICTED: similar to ENSANGP00000014833 [Apis mellifera]
gi|48107260	XP_393089	0.01635	FVEPPDAVLDFWDPIEK	2015.06	2	PREDICTED: similar to ENSANGP00000014833 [Apis mellifera]
gi|48107260	XP_393089	0.02077	FVEPPDAVLDFWDPIEK	2019.34	2	PREDICTED: similar to ENSANGP00000014833 [Apis mellifera]
gi|48107260	XP_393089	0.02439	FVEPPDAVLDFWDPIEK	2016.7	2	PREDICTED: similar to ENSANGP00000014833 [Apis mellifera]
gi|48107260	XP_393089	0.37	FVEPPDAVLDFWDPIEK	2019.1	2	PREDICTED: similar to ENSANGP00000014833 [Apis mellifera]
gi|48107260	XP_393089	0.8892	FVEPPDAVLDFWDPIEK	2018.62	2	PREDICTED: similar to ENSANGP00000014833 [Apis mellifera]
gi|48114125	XP_396365	0.002116	NAIYGVDDLLQSGSSILDSLK	2208.46	2	PREDICTED: similar to golgi SNAP receptor complex member 2 [Apis mellifera]
gi|48114125	XP_396365	0.006456	NAIYGVDDLLQSGSSILDSLK	2208.58	2	PREDICTED: similar to golgi SNAP receptor complex member 2 [Apis mellifera]
gi|48124643	XP_393266	8.226e-07	SLILDEFVTHTLPFEK	1889.92	2	PREDICTED: similar to Alcohol dehydrogenase 5 [Apis mellifera]
gi|48124643	XP_393266	2.026e-06	SLILDEFVTHTLPFEK	1889.2	2	PREDICTED: similar to Alcohol dehydrogenase 5 [Apis mellifera]
gi|48124643	XP_393266	7.345e-05	SLILDEFVTHTLPFEK	1889.18	2	PREDICTED: similar to Alcohol dehydrogenase 5 [Apis mellifera]
gi|48124643	XP_393266	7.697e-05	SLILDEFVTHTLPFEK	1889.14	2	PREDICTED: similar to Alcohol dehydrogenase 5 [Apis mellifera]
gi|48124643	XP_393266	0.001749	SLILDEFVTHTLPFEK	1889.18	2	PREDICTED: similar to Alcohol dehydrogenase 5 [Apis mellifera]
gi|48128966	XP_396639	0.0002286	IVMLAGGTGITPMLQLIR	1884.56	2	PREDICTED: similar to CG5946-PB, isoform B [Apis mellifera]
gi|48128966	XP_396639	0.006412	IVMLAGGTGITPMLQLIR	1884.16	2	PREDICTED: similar to CG5946-PB, isoform B [Apis mellifera]
gi|48133028	XP_393332	0.01403	LLPDEKETIVDELAHLLNLK	2305.15	3	PREDICTED: similar to GH03617p [Apis mellifera]
gi|48133028	XP_393332	0.05494	LLPDEKETIVDELAHLLNLK	2304.52	3	PREDICTED: similar to GH03617p [Apis mellifera]
gi|48141041	XP_397181	0.0007791	VGLISDAVAEIAQHVESLR	2008.6	3	PREDICTED: similar to signal transducer and activator of transcription [Apis mellifera]
gi|48141152	XP_393544	1.215e-06	LYDKQENGTMLGAELSHTLLALGEK	2730.31	3	PREDICTED: similar to myosin 1 light chain [Apis mellifera]
gi|48141152	XP_393544	1.363e-06	LYDKQENGTMLGAELSHTLLALGEK	2732.22	2	PREDICTED: similar to myosin 1 light chain [Apis mellifera]
gi|48141152	XP_393544	3.195e-06	LYDKQENGTMLGAELSHTLLALGEK	2732.14	3	PREDICTED: similar to myosin 1 light chain [Apis mellifera]
gi|48141152	XP_393544	3.901e-06	LYDKQENGTMLGAELSHTLLALGEK	2731.38	2	PREDICTED: similar to myosin 1 light chain [Apis mellifera]
gi|48141152	XP_393544	3.226e-05	QENGTMLGAELSHTLLALGEK	2212	2	PREDICTED: similar to myosin 1 light chain [Apis mellifera]
gi|48141152	XP_393544	0.1233	LYDKQENGTMLGAELSHTLLALGEK	2731.78	3	PREDICTED: similar to myosin 1 light chain [Apis mellifera]
gi|48141152	XP_393544	0.127	LYDKQENGTMLGAELSHTLLALGEK	2727.85	3	PREDICTED: similar to myosin 1 light chain [Apis mellifera]
gi|48141152	XP_393544	0.4513	LYDKQENGTMLGAELSHTLLALGEK	2733.64	3	PREDICTED: similar to myosin 1 light chain [Apis mellifera]
gi|48141273	XP_397202	1.337e-06	TQPSLMIPSQVGNMYTPSVYSGLASLLISK	3184.66	3	PREDICTED: similar to CG4311-PA, isoform A [Apis mellifera]
gi|48141273	XP_397202	1.813e-06	TQPSLMIPSQVGNMYTPSVYSGLASLLISK	3183.19	3	PREDICTED: similar to CG4311-PA, isoform A [Apis mellifera]
gi|48141273	XP_397202	2.756e-06	TQPSLMIPSQVGNMYTPSVYSGLASLLISK	3183.61	3	PREDICTED: similar to CG4311-PA, isoform A [Apis mellifera]
gi|48141273	XP_397202	4.348e-06	TQPSLMIPSQVGNMYTPSVYSGLASLLISK	3183.97	3	PREDICTED: similar to CG4311-PA, isoform A [Apis mellifera]
gi|48141273	XP_397202	0.01058	TQPSLMIPSQVGNMYTPSVYSGLASLLISK	3183.38	2	PREDICTED: similar to CG4311-PA, isoform A [Apis mellifera]
gi|48141273	XP_397202	0.1964	TQPSLMIPSQVGNMYTPSVYSGLASLLISK	3184.22	2	PREDICTED: similar to CG4311-PA, isoform A [Apis mellifera]
gi|48141273	XP_397202	0.3157	TQPSLMIPSQVGNMYTPSVYSGLASLLISK	3183.18	2	PREDICTED: similar to CG4311-PA, isoform A [Apis mellifera]
gi|48141571	XP_393558	1.723e-291	NLIIPDYYANELGDILEMIK	2338.58	2	PREDICTED: similar to ENSANGP00000018510 [Apis mellifera]
gi|48141571	XP_393558	1.736e-291	NLIIPDYYANELGDILEMIK	2336.14	2	PREDICTED: similar to ENSANGP00000018510 [Apis mellifera]
gi|48141571	XP_393558	1.259e-06	NLIIPDYYANELGDILEMIK	2337.22	2	PREDICTED: similar to ENSANGP00000018510 [Apis mellifera]
gi|48141571	XP_393558	1.633e-06	NLIIPDYYANELGDILEMIK	2337.72	2	PREDICTED: similar to ENSANGP00000018510 [Apis mellifera]
gi|48141571	XP_393558	2.245e-06	NLIIPDYYANELGDILEMIK	2337.66	2	PREDICTED: similar to ENSANGP00000018510 [Apis mellifera]
gi|48141571	XP_393558	0.0005012	NLIIPDYYANELGDILEMIK	2338.3	2	PREDICTED: similar to ENSANGP00000018510 [Apis mellifera]
gi|48141870	XP_393570	0.0001658	ALEPIISAEIMQLHHSK	1917.36	2	PREDICTED: similar to Mn superoxide dismutase [Apis mellifera]
gi|48141870	XP_393570	0.06462	ALEPIISAEIMQLHHSK	1918.86	2	PREDICTED: similar to Mn superoxide dismutase [Apis mellifera]
gi|48141870	XP_393570	0.8812	AIFDVVNWNDVNSR	1648.48	2	PREDICTED: similar to Mn superoxide dismutase [Apis mellifera]
gi|48142692	XP_393605	4.988e-292	VPVHNVSVVDLTVR	1534.42	2	PREDICTED: similar to putative glyceraldehyde-3-phosphate dehydrogenase [Apis mellifera]
gi|48142692	XP_393605	1.025e-291	VIHDNFEIVEGLMTTVHAVTATQK	2652.24	2	PREDICTED: similar to putative glyceraldehyde-3-phosphate dehydrogenase [Apis mellifera]
gi|48142692	XP_393605	1.046e-291	LTGMAFRVPVHNVSVVDLTVR	2310.72	2	PREDICTED: similar to putative glyceraldehyde-3-phosphate dehydrogenase [Apis mellifera]
gi|48142692	XP_393605	1.287e-291	VIHDNFEIVEGLMTTVHAVTATQK	2652.04	2	PREDICTED: similar to putative glyceraldehyde-3-phosphate dehydrogenase [Apis mellifera]
gi|48142692	XP_393605	1.373e-291	VIHDNFEIVEGLMTTVHAVTATQK	2653.56	2	PREDICTED: similar to putative glyceraldehyde-3-phosphate dehydrogenase [Apis mellifera]
gi|48142692	XP_393605	1.44e-291	VIHDNFEIVEGLMTTVHAVTATQK	2652.98	2	PREDICTED: similar to putative glyceraldehyde-3-phosphate dehydrogenase [Apis mellifera]
gi|48142692	XP_393605	1.672e-291	VIHDNFEIVEGLMTTVHAVTATQK	2653.66	2	PREDICTED: similar to putative glyceraldehyde-3-phosphate dehydrogenase [Apis mellifera]
gi|48142692	XP_393605	3.168e-291	VIHDNFEIVEGLMTTVHAVTATQK	2655.7	3	PREDICTED: similar to putative glyceraldehyde-3-phosphate dehydrogenase [Apis mellifera]
gi|48142692	XP_393605	3.199e-291	VIHDNFEIVEGLMTTVHAVTATQK	2653.21	3	PREDICTED: similar to putative glyceraldehyde-3-phosphate dehydrogenase [Apis mellifera]
gi|48142692	XP_393605	3.236e-291	VIHDNFEIVEGLMTTVHAVTATQK	2654.14	3	PREDICTED: similar to putative glyceraldehyde-3-phosphate dehydrogenase [Apis mellifera]
gi|48142692	XP_393605	3.305e-291	VIHDNFEIVEGLMTTVHAVTATQK	2654.89	3	PREDICTED: similar to putative glyceraldehyde-3-phosphate dehydrogenase [Apis mellifera]
gi|48142692	XP_393605	3.338e-291	VIHDNFEIVEGLMTTVHAVTATQK	2653.81	3	PREDICTED: similar to putative glyceraldehyde-3-phosphate dehydrogenase [Apis mellifera]
gi|48142692	XP_393605	3.35e-291	VIHDNFEIVEGLMTTVHAVTATQK	2652.67	3	PREDICTED: similar to putative glyceraldehyde-3-phosphate dehydrogenase [Apis mellifera]
gi|48142692	XP_393605	3.358e-291	VIHDNFEIVEGLMTTVHAVTATQK	2654.68	3	PREDICTED: similar to putative glyceraldehyde-3-phosphate dehydrogenase [Apis mellifera]
gi|48142692	XP_393605	3.359e-291	VIHDNFEIVEGLMTTVHAVTATQK	2654.71	3	PREDICTED: similar to putative glyceraldehyde-3-phosphate dehydrogenase [Apis mellifera]
gi|48142692	XP_393605	3.368e-291	VIHDNFEIVEGLMTTVHAVTATQK	2653.06	3	PREDICTED: similar to putative glyceraldehyde-3-phosphate dehydrogenase [Apis mellifera]
gi|48142692	XP_393605	3.375e-291	VIHDNFEIVEGLMTTVHAVTATQK	2654.83	3	PREDICTED: similar to putative glyceraldehyde-3-phosphate dehydrogenase [Apis mellifera]
gi|48142692	XP_393605	3.377e-291	VIHDNFEIVEGLMTTVHAVTATQK	2654.83	3	PREDICTED: similar to putative glyceraldehyde-3-phosphate dehydrogenase [Apis mellifera]
gi|48142692	XP_393605	3.38e-291	VIHDNFEIVEGLMTTVHAVTATQK	2655.19	3	PREDICTED: similar to putative glyceraldehyde-3-phosphate dehydrogenase [Apis mellifera]
gi|48142692	XP_393605	3.389e-291	VIHDNFEIVEGLMTTVHAVTATQK	2655.01	3	PREDICTED: similar to putative glyceraldehyde-3-phosphate dehydrogenase [Apis mellifera]
gi|48142692	XP_393605	3.396e-291	VIHDNFEIVEGLMTTVHAVTATQK	2655.43	3	PREDICTED: similar to putative glyceraldehyde-3-phosphate dehydrogenase [Apis mellifera]
gi|48142692	XP_393605	3.398e-291	VIHDNFEIVEGLMTTVHAVTATQK	2654.95	3	PREDICTED: similar to putative glyceraldehyde-3-phosphate dehydrogenase [Apis mellifera]
gi|48142692	XP_393605	3.408e-291	VIHDNFEIVEGLMTTVHAVTATQK	2654.29	3	PREDICTED: similar to putative glyceraldehyde-3-phosphate dehydrogenase [Apis mellifera]
gi|48142692	XP_393605	3.411e-291	VIHDNFEIVEGLMTTVHAVTATQK	2655.52	3	PREDICTED: similar to putative glyceraldehyde-3-phosphate dehydrogenase [Apis mellifera]
gi|48142692	XP_393605	3.412e-291	VIHDNFEIVEGLMTTVHAVTATQK	2655.22	3	PREDICTED: similar to putative glyceraldehyde-3-phosphate dehydrogenase [Apis mellifera]
gi|48142692	XP_393605	3.413e-291	VIHDNFEIVEGLMTTVHAVTATQK	2654.11	3	PREDICTED: similar to putative glyceraldehyde-3-phosphate dehydrogenase [Apis mellifera]
gi|48142692	XP_393605	3.414e-291	VIHDNFEIVEGLMTTVHAVTATQK	2654.74	3	PREDICTED: similar to putative glyceraldehyde-3-phosphate dehydrogenase [Apis mellifera]
gi|48142692	XP_393605	3.416e-291	VIHDNFEIVEGLMTTVHAVTATQK	2654.71	3	PREDICTED: similar to putative glyceraldehyde-3-phosphate dehydrogenase [Apis mellifera]
gi|48142692	XP_393605	3.42e-291	VIHDNFEIVEGLMTTVHAVTATQK	2652.79	3	PREDICTED: similar to putative glyceraldehyde-3-phosphate dehydrogenase [Apis mellifera]
gi|48142692	XP_393605	3.421e-291	VIHDNFEIVEGLMTTVHAVTATQK	2653.33	3	PREDICTED: similar to putative glyceraldehyde-3-phosphate dehydrogenase [Apis mellifera]
gi|48142692	XP_393605	3.422e-291	VIHDNFEIVEGLMTTVHAVTATQK	2654.92	3	PREDICTED: similar to putative glyceraldehyde-3-phosphate dehydrogenase [Apis mellifera]
gi|48142692	XP_393605	3.423e-291	VIHDNFEIVEGLMTTVHAVTATQK	2654.47	3	PREDICTED: similar to putative glyceraldehyde-3-phosphate dehydrogenase [Apis mellifera]
gi|48142692	XP_393605	3.423e-291	VIHDNFEIVEGLMTTVHAVTATQK	2654.95	3	PREDICTED: similar to putative glyceraldehyde-3-phosphate dehydrogenase [Apis mellifera]
gi|48142692	XP_393605	3.431e-291	VIHDNFEIVEGLMTTVHAVTATQK	2654.2	3	PREDICTED: similar to putative glyceraldehyde-3-phosphate dehydrogenase [Apis mellifera]
gi|48142692	XP_393605	3.432e-291	VIHDNFEIVEGLMTTVHAVTATQK	2654.83	3	PREDICTED: similar to putative glyceraldehyde-3-phosphate dehydrogenase [Apis mellifera]
gi|48142692	XP_393605	3.435e-291	VIHDNFEIVEGLMTTVHAVTATQK	2653.09	3	PREDICTED: similar to putative glyceraldehyde-3-phosphate dehydrogenase [Apis mellifera]
gi|48142692	XP_393605	3.437e-291	VIHDNFEIVEGLMTTVHAVTATQK	2653.9	3	PREDICTED: similar to putative glyceraldehyde-3-phosphate dehydrogenase [Apis mellifera]
gi|48142692	XP_393605	3.439e-291	VIHDNFEIVEGLMTTVHAVTATQK	2654.44	3	PREDICTED: similar to putative glyceraldehyde-3-phosphate dehydrogenase [Apis mellifera]
gi|48142692	XP_393605	3.44e-291	VIHDNFEIVEGLMTTVHAVTATQK	2655.01	3	PREDICTED: similar to putative glyceraldehyde-3-phosphate dehydrogenase [Apis mellifera]
gi|48142692	XP_393605	3.449e-291	VIHDNFEIVEGLMTTVHAVTATQK	2653.48	3	PREDICTED: similar to putative glyceraldehyde-3-phosphate dehydrogenase [Apis mellifera]
gi|48142692	XP_393605	3.453e-291	VIHDNFEIVEGLMTTVHAVTATQK	2654.05	3	PREDICTED: similar to putative glyceraldehyde-3-phosphate dehydrogenase [Apis mellifera]
gi|48142692	XP_393605	3.454e-291	VIHDNFEIVEGLMTTVHAVTATQK	2653.42	3	PREDICTED: similar to putative glyceraldehyde-3-phosphate dehydrogenase [Apis mellifera]
gi|48142692	XP_393605	3.459e-291	VIHDNFEIVEGLMTTVHAVTATQK	2653.72	3	PREDICTED: similar to putative glyceraldehyde-3-phosphate dehydrogenase [Apis mellifera]
gi|48142692	XP_393605	3.46e-291	VIHDNFEIVEGLMTTVHAVTATQK	2652.64	3	PREDICTED: similar to putative glyceraldehyde-3-phosphate dehydrogenase [Apis mellifera]
gi|48142692	XP_393605	3.462e-291	VIHDNFEIVEGLMTTVHAVTATQK	2655.16	3	PREDICTED: similar to putative glyceraldehyde-3-phosphate dehydrogenase [Apis mellifera]
gi|48142692	XP_393605	3.462e-291	VIHDNFEIVEGLMTTVHAVTATQK	2654.44	3	PREDICTED: similar to putative glyceraldehyde-3-phosphate dehydrogenase [Apis mellifera]
gi|48142692	XP_393605	3.464e-291	VIHDNFEIVEGLMTTVHAVTATQK	2654.47	3	PREDICTED: similar to putative glyceraldehyde-3-phosphate dehydrogenase [Apis mellifera]
gi|48142692	XP_393605	3.464e-291	VIHDNFEIVEGLMTTVHAVTATQK	2654.44	3	PREDICTED: similar to putative glyceraldehyde-3-phosphate dehydrogenase [Apis mellifera]
gi|48142692	XP_393605	3.466e-291	VIHDNFEIVEGLMTTVHAVTATQK	2653.6	3	PREDICTED: similar to putative glyceraldehyde-3-phosphate dehydrogenase [Apis mellifera]
gi|48142692	XP_393605	3.467e-291	VIHDNFEIVEGLMTTVHAVTATQK	2654.62	3	PREDICTED: similar to putative glyceraldehyde-3-phosphate dehydrogenase [Apis mellifera]
gi|48142692	XP_393605	3.468e-291	VIHDNFEIVEGLMTTVHAVTATQK	2654.11	3	PREDICTED: similar to putative glyceraldehyde-3-phosphate dehydrogenase [Apis mellifera]
gi|48142692	XP_393605	3.474e-291	VIHDNFEIVEGLMTTVHAVTATQK	2654.29	3	PREDICTED: similar to putative glyceraldehyde-3-phosphate dehydrogenase [Apis mellifera]
gi|48142692	XP_393605	3.476e-291	VIHDNFEIVEGLMTTVHAVTATQK	2655.43	3	PREDICTED: similar to putative glyceraldehyde-3-phosphate dehydrogenase [Apis mellifera]
gi|48142692	XP_393605	3.479e-291	VIHDNFEIVEGLMTTVHAVTATQK	2652.19	3	PREDICTED: similar to putative glyceraldehyde-3-phosphate dehydrogenase [Apis mellifera]
gi|48142692	XP_393605	3.481e-291	VIHDNFEIVEGLMTTVHAVTATQK	2654.86	3	PREDICTED: similar to putative glyceraldehyde-3-phosphate dehydrogenase [Apis mellifera]
gi|48142692	XP_393605	3.481e-291	VIHDNFEIVEGLMTTVHAVTATQK	2655.4	3	PREDICTED: similar to putative glyceraldehyde-3-phosphate dehydrogenase [Apis mellifera]
gi|48142692	XP_393605	3.483e-291	VIHDNFEIVEGLMTTVHAVTATQK	2652.55	3	PREDICTED: similar to putative glyceraldehyde-3-phosphate dehydrogenase [Apis mellifera]
gi|48142692	XP_393605	3.484e-291	VIHDNFEIVEGLMTTVHAVTATQK	2652.64	3	PREDICTED: similar to putative glyceraldehyde-3-phosphate dehydrogenase [Apis mellifera]
gi|48142692	XP_393605	3.484e-291	VIHDNFEIVEGLMTTVHAVTATQK	2654.86	3	PREDICTED: similar to putative glyceraldehyde-3-phosphate dehydrogenase [Apis mellifera]
gi|48142692	XP_393605	3.485e-291	VIHDNFEIVEGLMTTVHAVTATQK	2655.13	3	PREDICTED: similar to putative glyceraldehyde-3-phosphate dehydrogenase [Apis mellifera]
gi|48142692	XP_393605	3.485e-291	VIHDNFEIVEGLMTTVHAVTATQK	2652.76	3	PREDICTED: similar to putative glyceraldehyde-3-phosphate dehydrogenase [Apis mellifera]
gi|48142692	XP_393605	3.488e-291	VIHDNFEIVEGLMTTVHAVTATQK	2652.82	3	PREDICTED: similar to putative glyceraldehyde-3-phosphate dehydrogenase [Apis mellifera]
gi|48142692	XP_393605	3.491e-291	VIHDNFEIVEGLMTTVHAVTATQK	2655.64	3	PREDICTED: similar to putative glyceraldehyde-3-phosphate dehydrogenase [Apis mellifera]
gi|48142692	XP_393605	3.491e-291	VIHDNFEIVEGLMTTVHAVTATQK	2653.81	3	PREDICTED: similar to putative glyceraldehyde-3-phosphate dehydrogenase [Apis mellifera]
gi|48142692	XP_393605	3.492e-291	VIHDNFEIVEGLMTTVHAVTATQK	2654.05	3	PREDICTED: similar to putative glyceraldehyde-3-phosphate dehydrogenase [Apis mellifera]
gi|48142692	XP_393605	3.492e-291	VIHDNFEIVEGLMTTVHAVTATQK	2654.89	3	PREDICTED: similar to putative glyceraldehyde-3-phosphate dehydrogenase [Apis mellifera]
gi|48142692	XP_393605	3.492e-291	VIHDNFEIVEGLMTTVHAVTATQK	2654.11	3	PREDICTED: similar to putative glyceraldehyde-3-phosphate dehydrogenase [Apis mellifera]
gi|48142692	XP_393605	3.494e-291	VIHDNFEIVEGLMTTVHAVTATQK	2653.51	3	PREDICTED: similar to putative glyceraldehyde-3-phosphate dehydrogenase [Apis mellifera]
gi|48142692	XP_393605	3.495e-291	VIHDNFEIVEGLMTTVHAVTATQK	2655.34	3	PREDICTED: similar to putative glyceraldehyde-3-phosphate dehydrogenase [Apis mellifera]
gi|48142692	XP_393605	3.495e-291	VIHDNFEIVEGLMTTVHAVTATQK	2654.83	3	PREDICTED: similar to putative glyceraldehyde-3-phosphate dehydrogenase [Apis mellifera]
gi|48142692	XP_393605	3.499e-291	VIHDNFEIVEGLMTTVHAVTATQK	2654.98	3	PREDICTED: similar to putative glyceraldehyde-3-phosphate dehydrogenase [Apis mellifera]
gi|48142692	XP_393605	3.499e-291	VIHDNFEIVEGLMTTVHAVTATQK	2655.04	3	PREDICTED: similar to putative glyceraldehyde-3-phosphate dehydrogenase [Apis mellifera]
gi|48142692	XP_393605	3.5e-291	VIHDNFEIVEGLMTTVHAVTATQK	2653.69	3	PREDICTED: similar to putative glyceraldehyde-3-phosphate dehydrogenase [Apis mellifera]
gi|48142692	XP_393605	3.504e-291	VIHDNFEIVEGLMTTVHAVTATQK	2654.86	3	PREDICTED: similar to putative glyceraldehyde-3-phosphate dehydrogenase [Apis mellifera]
gi|48142692	XP_393605	3.507e-291	VIHDNFEIVEGLMTTVHAVTATQK	2655.4	3	PREDICTED: similar to putative glyceraldehyde-3-phosphate dehydrogenase [Apis mellifera]
gi|48142692	XP_393605	3.513e-291	VIHDNFEIVEGLMTTVHAVTATQK	2654.38	3	PREDICTED: similar to putative glyceraldehyde-3-phosphate dehydrogenase [Apis mellifera]
gi|48142692	XP_393605	3.515e-291	VIHDNFEIVEGLMTTVHAVTATQK	2654.44	3	PREDICTED: similar to putative glyceraldehyde-3-phosphate dehydrogenase [Apis mellifera]
gi|48142692	XP_393605	3.516e-291	VIHDNFEIVEGLMTTVHAVTATQK	2655.37	3	PREDICTED: similar to putative glyceraldehyde-3-phosphate dehydrogenase [Apis mellifera]
gi|48142692	XP_393605	3.522e-291	VIHDNFEIVEGLMTTVHAVTATQK	2654.38	3	PREDICTED: similar to putative glyceraldehyde-3-phosphate dehydrogenase [Apis mellifera]
gi|48142692	XP_393605	3.524e-291	VIHDNFEIVEGLMTTVHAVTATQK	2654.98	3	PREDICTED: similar to putative glyceraldehyde-3-phosphate dehydrogenase [Apis mellifera]
gi|48142692	XP_393605	3.525e-291	VIHDNFEIVEGLMTTVHAVTATQK	2654.56	3	PREDICTED: similar to putative glyceraldehyde-3-phosphate dehydrogenase [Apis mellifera]
gi|48142692	XP_393605	3.527e-291	VIHDNFEIVEGLMTTVHAVTATQK	2654.71	3	PREDICTED: similar to putative glyceraldehyde-3-phosphate dehydrogenase [Apis mellifera]
gi|48142692	XP_393605	3.528e-291	VIHDNFEIVEGLMTTVHAVTATQK	2655.88	3	PREDICTED: similar to putative glyceraldehyde-3-phosphate dehydrogenase [Apis mellifera]
gi|48142692	XP_393605	3.53e-291	VIHDNFEIVEGLMTTVHAVTATQK	2652.61	3	PREDICTED: similar to putative glyceraldehyde-3-phosphate dehydrogenase [Apis mellifera]
gi|48142692	XP_393605	3.534e-291	VIHDNFEIVEGLMTTVHAVTATQK	2653.87	3	PREDICTED: similar to putative glyceraldehyde-3-phosphate dehydrogenase [Apis mellifera]
gi|48142692	XP_393605	3.534e-291	VIHDNFEIVEGLMTTVHAVTATQK	2655.91	3	PREDICTED: similar to putative glyceraldehyde-3-phosphate dehydrogenase [Apis mellifera]
gi|48142692	XP_393605	3.541e-291	VIHDNFEIVEGLMTTVHAVTATQK	2654.2	3	PREDICTED: similar to putative glyceraldehyde-3-phosphate dehydrogenase [Apis mellifera]
gi|48142692	XP_393605	3.542e-291	VIHDNFEIVEGLMTTVHAVTATQK	2654.86	3	PREDICTED: similar to putative glyceraldehyde-3-phosphate dehydrogenase [Apis mellifera]
gi|48142692	XP_393605	3.542e-291	VIHDNFEIVEGLMTTVHAVTATQK	2655.16	3	PREDICTED: similar to putative glyceraldehyde-3-phosphate dehydrogenase [Apis mellifera]
gi|48142692	XP_393605	3.542e-291	VIHDNFEIVEGLMTTVHAVTATQK	2654.32	3	PREDICTED: similar to putative glyceraldehyde-3-phosphate dehydrogenase [Apis mellifera]
gi|48142692	XP_393605	3.542e-291	VIHDNFEIVEGLMTTVHAVTATQK	2653.96	3	PREDICTED: similar to putative glyceraldehyde-3-phosphate dehydrogenase [Apis mellifera]
gi|48142692	XP_393605	3.544e-291	VIHDNFEIVEGLMTTVHAVTATQK	2654.83	3	PREDICTED: similar to putative glyceraldehyde-3-phosphate dehydrogenase [Apis mellifera]
gi|48142692	XP_393605	3.547e-291	VIHDNFEIVEGLMTTVHAVTATQK	2655.19	3	PREDICTED: similar to putative glyceraldehyde-3-phosphate dehydrogenase [Apis mellifera]
gi|48142692	XP_393605	3.549e-291	VIHDNFEIVEGLMTTVHAVTATQK	2655.25	3	PREDICTED: similar to putative glyceraldehyde-3-phosphate dehydrogenase [Apis mellifera]
gi|48142692	XP_393605	3.552e-291	VIHDNFEIVEGLMTTVHAVTATQK	2655.16	3	PREDICTED: similar to putative glyceraldehyde-3-phosphate dehydrogenase [Apis mellifera]
gi|48142692	XP_393605	3.554e-291	VIHDNFEIVEGLMTTVHAVTATQK	2652.58	3	PREDICTED: similar to putative glyceraldehyde-3-phosphate dehydrogenase [Apis mellifera]
gi|48142692	XP_393605	3.556e-291	VIHDNFEIVEGLMTTVHAVTATQK	2655.52	3	PREDICTED: similar to putative glyceraldehyde-3-phosphate dehydrogenase [Apis mellifera]
gi|48142692	XP_393605	3.559e-291	VIHDNFEIVEGLMTTVHAVTATQK	2652.82	3	PREDICTED: similar to putative glyceraldehyde-3-phosphate dehydrogenase [Apis mellifera]
gi|48142692	XP_393605	3.562e-291	VIHDNFEIVEGLMTTVHAVTATQK	2654.44	3	PREDICTED: similar to putative glyceraldehyde-3-phosphate dehydrogenase [Apis mellifera]
gi|48142692	XP_393605	3.562e-291	VIHDNFEIVEGLMTTVHAVTATQK	2653.78	3	PREDICTED: similar to putative glyceraldehyde-3-phosphate dehydrogenase [Apis mellifera]
gi|48142692	XP_393605	3.568e-291	VIHDNFEIVEGLMTTVHAVTATQK	2657.68	3	PREDICTED: similar to putative glyceraldehyde-3-phosphate dehydrogenase [Apis mellifera]
gi|48142692	XP_393605	3.572e-291	VIHDNFEIVEGLMTTVHAVTATQK	2654.86	3	PREDICTED: similar to putative glyceraldehyde-3-phosphate dehydrogenase [Apis mellifera]
gi|48142692	XP_393605	3.572e-291	VIHDNFEIVEGLMTTVHAVTATQK	2654.5	3	PREDICTED: similar to putative glyceraldehyde-3-phosphate dehydrogenase [Apis mellifera]
gi|48142692	XP_393605	3.574e-291	VIHDNFEIVEGLMTTVHAVTATQK	2653.81	3	PREDICTED: similar to putative glyceraldehyde-3-phosphate dehydrogenase [Apis mellifera]
gi|48142692	XP_393605	3.576e-291	VIHDNFEIVEGLMTTVHAVTATQK	2654.38	3	PREDICTED: similar to putative glyceraldehyde-3-phosphate dehydrogenase [Apis mellifera]
gi|48142692	XP_393605	3.577e-291	VIHDNFEIVEGLMTTVHAVTATQK	2654.59	3	PREDICTED: similar to putative glyceraldehyde-3-phosphate dehydrogenase [Apis mellifera]
gi|48142692	XP_393605	3.577e-291	VIHDNFEIVEGLMTTVHAVTATQK	2652.85	3	PREDICTED: similar to putative glyceraldehyde-3-phosphate dehydrogenase [Apis mellifera]
gi|48142692	XP_393605	3.58e-291	VIHDNFEIVEGLMTTVHAVTATQK	2654.68	3	PREDICTED: similar to putative glyceraldehyde-3-phosphate dehydrogenase [Apis mellifera]
gi|48142692	XP_393605	3.58e-291	VIHDNFEIVEGLMTTVHAVTATQK	2653.72	3	PREDICTED: similar to putative glyceraldehyde-3-phosphate dehydrogenase [Apis mellifera]
gi|48142692	XP_393605	3.58e-291	VIHDNFEIVEGLMTTVHAVTATQK	2654.65	3	PREDICTED: similar to putative glyceraldehyde-3-phosphate dehydrogenase [Apis mellifera]
gi|48142692	XP_393605	3.58e-291	VIHDNFEIVEGLMTTVHAVTATQK	2653.63	3	PREDICTED: similar to putative glyceraldehyde-3-phosphate dehydrogenase [Apis mellifera]
gi|48142692	XP_393605	3.587e-291	VIHDNFEIVEGLMTTVHAVTATQK	2653.09	3	PREDICTED: similar to putative glyceraldehyde-3-phosphate dehydrogenase [Apis mellifera]
gi|48142692	XP_393605	3.589e-291	VIHDNFEIVEGLMTTVHAVTATQK	2654.47	3	PREDICTED: similar to putative glyceraldehyde-3-phosphate dehydrogenase [Apis mellifera]
gi|48142692	XP_393605	3.589e-291	VIHDNFEIVEGLMTTVHAVTATQK	2654.95	3	PREDICTED: similar to putative glyceraldehyde-3-phosphate dehydrogenase [Apis mellifera]
gi|48142692	XP_393605	3.593e-291	VIHDNFEIVEGLMTTVHAVTATQK	2653.75	3	PREDICTED: similar to putative glyceraldehyde-3-phosphate dehydrogenase [Apis mellifera]
gi|48142692	XP_393605	3.596e-291	VIHDNFEIVEGLMTTVHAVTATQK	2653.42	3	PREDICTED: similar to putative glyceraldehyde-3-phosphate dehydrogenase [Apis mellifera]
gi|48142692	XP_393605	3.597e-291	VIHDNFEIVEGLMTTVHAVTATQK	2654.56	3	PREDICTED: similar to putative glyceraldehyde-3-phosphate dehydrogenase [Apis mellifera]
gi|48142692	XP_393605	3.601e-291	VIHDNFEIVEGLMTTVHAVTATQK	2655.04	3	PREDICTED: similar to putative glyceraldehyde-3-phosphate dehydrogenase [Apis mellifera]
gi|48142692	XP_393605	3.601e-291	VIHDNFEIVEGLMTTVHAVTATQK	2655.16	3	PREDICTED: similar to putative glyceraldehyde-3-phosphate dehydrogenase [Apis mellifera]
gi|48142692	XP_393605	3.603e-291	VIHDNFEIVEGLMTTVHAVTATQK	2654.77	3	PREDICTED: similar to putative glyceraldehyde-3-phosphate dehydrogenase [Apis mellifera]
gi|48142692	XP_393605	3.607e-291	VIHDNFEIVEGLMTTVHAVTATQK	2654.05	3	PREDICTED: similar to putative glyceraldehyde-3-phosphate dehydrogenase [Apis mellifera]
gi|48142692	XP_393605	3.608e-291	VIHDNFEIVEGLMTTVHAVTATQK	2654.83	3	PREDICTED: similar to putative glyceraldehyde-3-phosphate dehydrogenase [Apis mellifera]
gi|48142692	XP_393605	3.61e-291	VIHDNFEIVEGLMTTVHAVTATQK	2654.86	3	PREDICTED: similar to putative glyceraldehyde-3-phosphate dehydrogenase [Apis mellifera]
gi|48142692	XP_393605	3.612e-291	VIHDNFEIVEGLMTTVHAVTATQK	2655.01	3	PREDICTED: similar to putative glyceraldehyde-3-phosphate dehydrogenase [Apis mellifera]
gi|48142692	XP_393605	3.616e-291	VIHDNFEIVEGLMTTVHAVTATQK	2653.42	3	PREDICTED: similar to putative glyceraldehyde-3-phosphate dehydrogenase [Apis mellifera]
gi|48142692	XP_393605	3.617e-291	VIHDNFEIVEGLMTTVHAVTATQK	2654.32	3	PREDICTED: similar to putative glyceraldehyde-3-phosphate dehydrogenase [Apis mellifera]
gi|48142692	XP_393605	3.617e-291	VIHDNFEIVEGLMTTVHAVTATQK	2655.34	3	PREDICTED: similar to putative glyceraldehyde-3-phosphate dehydrogenase [Apis mellifera]
gi|48142692	XP_393605	3.622e-291	VIHDNFEIVEGLMTTVHAVTATQK	2654.86	3	PREDICTED: similar to putative glyceraldehyde-3-phosphate dehydrogenase [Apis mellifera]
gi|48142692	XP_393605	3.623e-291	VIHDNFEIVEGLMTTVHAVTATQK	2656.21	3	PREDICTED: similar to putative glyceraldehyde-3-phosphate dehydrogenase [Apis mellifera]
gi|48142692	XP_393605	3.627e-291	VIHDNFEIVEGLMTTVHAVTATQK	2654.65	3	PREDICTED: similar to putative glyceraldehyde-3-phosphate dehydrogenase [Apis mellifera]
gi|48142692	XP_393605	3.63e-291	VIHDNFEIVEGLMTTVHAVTATQK	2654.44	3	PREDICTED: similar to putative glyceraldehyde-3-phosphate dehydrogenase [Apis mellifera]
gi|48142692	XP_393605	3.632e-291	VIHDNFEIVEGLMTTVHAVTATQK	2656.63	3	PREDICTED: similar to putative glyceraldehyde-3-phosphate dehydrogenase [Apis mellifera]
gi|48142692	XP_393605	3.632e-291	VIHDNFEIVEGLMTTVHAVTATQK	2654.38	3	PREDICTED: similar to putative glyceraldehyde-3-phosphate dehydrogenase [Apis mellifera]
gi|48142692	XP_393605	3.64e-291	VIHDNFEIVEGLMTTVHAVTATQK	2653.39	3	PREDICTED: similar to putative glyceraldehyde-3-phosphate dehydrogenase [Apis mellifera]
gi|48142692	XP_393605	3.641e-291	VIHDNFEIVEGLMTTVHAVTATQK	2653.99	3	PREDICTED: similar to putative glyceraldehyde-3-phosphate dehydrogenase [Apis mellifera]
gi|48142692	XP_393605	3.642e-291	VIHDNFEIVEGLMTTVHAVTATQK	2653.78	3	PREDICTED: similar to putative glyceraldehyde-3-phosphate dehydrogenase [Apis mellifera]
gi|48142692	XP_393605	3.643e-291	VIHDNFEIVEGLMTTVHAVTATQK	2655.07	3	PREDICTED: similar to putative glyceraldehyde-3-phosphate dehydrogenase [Apis mellifera]
gi|48142692	XP_393605	3.644e-291	VIHDNFEIVEGLMTTVHAVTATQK	2653.69	3	PREDICTED: similar to putative glyceraldehyde-3-phosphate dehydrogenase [Apis mellifera]
gi|48142692	XP_393605	3.645e-291	VIHDNFEIVEGLMTTVHAVTATQK	2651.29	3	PREDICTED: similar to putative glyceraldehyde-3-phosphate dehydrogenase [Apis mellifera]
gi|48142692	XP_393605	3.648e-291	VIHDNFEIVEGLMTTVHAVTATQK	2651.29	3	PREDICTED: similar to putative glyceraldehyde-3-phosphate dehydrogenase [Apis mellifera]
gi|48142692	XP_393605	3.65e-291	VIHDNFEIVEGLMTTVHAVTATQK	2651.86	3	PREDICTED: similar to putative glyceraldehyde-3-phosphate dehydrogenase [Apis mellifera]
gi|48142692	XP_393605	3.651e-291	VIHDNFEIVEGLMTTVHAVTATQK	2653.63	3	PREDICTED: similar to putative glyceraldehyde-3-phosphate dehydrogenase [Apis mellifera]
gi|48142692	XP_393605	3.653e-291	VIHDNFEIVEGLMTTVHAVTATQK	2655.73	3	PREDICTED: similar to putative glyceraldehyde-3-phosphate dehydrogenase [Apis mellifera]
gi|48142692	XP_393605	3.654e-291	VIHDNFEIVEGLMTTVHAVTATQK	2654.77	3	PREDICTED: similar to putative glyceraldehyde-3-phosphate dehydrogenase [Apis mellifera]
gi|48142692	XP_393605	3.655e-291	VIHDNFEIVEGLMTTVHAVTATQK	2651.02	3	PREDICTED: similar to putative glyceraldehyde-3-phosphate dehydrogenase [Apis mellifera]
gi|48142692	XP_393605	3.655e-291	VIHDNFEIVEGLMTTVHAVTATQK	2652.52	3	PREDICTED: similar to putative glyceraldehyde-3-phosphate dehydrogenase [Apis mellifera]
gi|48142692	XP_393605	3.655e-291	VIHDNFEIVEGLMTTVHAVTATQK	2654.2	3	PREDICTED: similar to putative glyceraldehyde-3-phosphate dehydrogenase [Apis mellifera]
gi|48142692	XP_393605	3.655e-291	VIHDNFEIVEGLMTTVHAVTATQK	2655.4	3	PREDICTED: similar to putative glyceraldehyde-3-phosphate dehydrogenase [Apis mellifera]
gi|48142692	XP_393605	3.658e-291	VIHDNFEIVEGLMTTVHAVTATQK	2654.59	3	PREDICTED: similar to putative glyceraldehyde-3-phosphate dehydrogenase [Apis mellifera]
gi|48142692	XP_393605	3.659e-291	VIHDNFEIVEGLMTTVHAVTATQK	2655.22	3	PREDICTED: similar to putative glyceraldehyde-3-phosphate dehydrogenase [Apis mellifera]
gi|48142692	XP_393605	3.66e-291	VIHDNFEIVEGLMTTVHAVTATQK	2653.48	3	PREDICTED: similar to putative glyceraldehyde-3-phosphate dehydrogenase [Apis mellifera]
gi|48142692	XP_393605	3.662e-291	VIHDNFEIVEGLMTTVHAVTATQK	2655.49	3	PREDICTED: similar to putative glyceraldehyde-3-phosphate dehydrogenase [Apis mellifera]
gi|48142692	XP_393605	3.662e-291	VIHDNFEIVEGLMTTVHAVTATQK	2654.74	3	PREDICTED: similar to putative glyceraldehyde-3-phosphate dehydrogenase [Apis mellifera]
gi|48142692	XP_393605	3.664e-291	VIHDNFEIVEGLMTTVHAVTATQK	2653.66	3	PREDICTED: similar to putative glyceraldehyde-3-phosphate dehydrogenase [Apis mellifera]
gi|48142692	XP_393605	3.667e-291	VIHDNFEIVEGLMTTVHAVTATQK	2654.77	3	PREDICTED: similar to putative glyceraldehyde-3-phosphate dehydrogenase [Apis mellifera]
gi|48142692	XP_393605	3.668e-291	VIHDNFEIVEGLMTTVHAVTATQK	2653.93	3	PREDICTED: similar to putative glyceraldehyde-3-phosphate dehydrogenase [Apis mellifera]
gi|48142692	XP_393605	3.673e-291	VIHDNFEIVEGLMTTVHAVTATQK	2651.8	3	PREDICTED: similar to putative glyceraldehyde-3-phosphate dehydrogenase [Apis mellifera]
gi|48142692	XP_393605	3.68e-291	VIHDNFEIVEGLMTTVHAVTATQK	2654.5	3	PREDICTED: similar to putative glyceraldehyde-3-phosphate dehydrogenase [Apis mellifera]
gi|48142692	XP_393605	3.681e-291	VIHDNFEIVEGLMTTVHAVTATQK	2653.27	3	PREDICTED: similar to putative glyceraldehyde-3-phosphate dehydrogenase [Apis mellifera]
gi|48142692	XP_393605	3.686e-291	VIHDNFEIVEGLMTTVHAVTATQK	2653.6	3	PREDICTED: similar to putative glyceraldehyde-3-phosphate dehydrogenase [Apis mellifera]
gi|48142692	XP_393605	3.687e-291	VIHDNFEIVEGLMTTVHAVTATQK	2653	3	PREDICTED: similar to putative glyceraldehyde-3-phosphate dehydrogenase [Apis mellifera]
gi|48142692	XP_393605	3.695e-291	VIHDNFEIVEGLMTTVHAVTATQK	2656.18	3	PREDICTED: similar to putative glyceraldehyde-3-phosphate dehydrogenase [Apis mellifera]
gi|48142692	XP_393605	3.698e-291	VIHDNFEIVEGLMTTVHAVTATQK	2657.86	3	PREDICTED: similar to putative glyceraldehyde-3-phosphate dehydrogenase [Apis mellifera]
gi|48142692	XP_393605	3.702e-291	VIHDNFEIVEGLMTTVHAVTATQK	2653.54	3	PREDICTED: similar to putative glyceraldehyde-3-phosphate dehydrogenase [Apis mellifera]
gi|48142692	XP_393605	3.702e-291	VIHDNFEIVEGLMTTVHAVTATQK	2655.58	3	PREDICTED: similar to putative glyceraldehyde-3-phosphate dehydrogenase [Apis mellifera]
gi|48142692	XP_393605	3.704e-291	VIHDNFEIVEGLMTTVHAVTATQK	2654.83	3	PREDICTED: similar to putative glyceraldehyde-3-phosphate dehydrogenase [Apis mellifera]
gi|48142692	XP_393605	3.705e-291	VIHDNFEIVEGLMTTVHAVTATQK	2655.25	3	PREDICTED: similar to putative glyceraldehyde-3-phosphate dehydrogenase [Apis mellifera]
gi|48142692	XP_393605	3.705e-291	VIHDNFEIVEGLMTTVHAVTATQK	2654.83	3	PREDICTED: similar to putative glyceraldehyde-3-phosphate dehydrogenase [Apis mellifera]
gi|48142692	XP_393605	3.706e-291	VIHDNFEIVEGLMTTVHAVTATQK	2651.8	3	PREDICTED: similar to putative glyceraldehyde-3-phosphate dehydrogenase [Apis mellifera]
gi|48142692	XP_393605	3.707e-291	VIHDNFEIVEGLMTTVHAVTATQK	2653.33	3	PREDICTED: similar to putative glyceraldehyde-3-phosphate dehydrogenase [Apis mellifera]
gi|48142692	XP_393605	3.707e-291	VIHDNFEIVEGLMTTVHAVTATQK	2653.27	3	PREDICTED: similar to putative glyceraldehyde-3-phosphate dehydrogenase [Apis mellifera]
gi|48142692	XP_393605	3.707e-291	VIHDNFEIVEGLMTTVHAVTATQK	2655.28	3	PREDICTED: similar to putative glyceraldehyde-3-phosphate dehydrogenase [Apis mellifera]
gi|48142692	XP_393605	3.709e-291	VIHDNFEIVEGLMTTVHAVTATQK	2654.68	3	PREDICTED: similar to putative glyceraldehyde-3-phosphate dehydrogenase [Apis mellifera]
gi|48142692	XP_393605	3.711e-291	VIHDNFEIVEGLMTTVHAVTATQK	2654.17	3	PREDICTED: similar to putative glyceraldehyde-3-phosphate dehydrogenase [Apis mellifera]
gi|48142692	XP_393605	3.712e-291	VIHDNFEIVEGLMTTVHAVTATQK	2654.92	3	PREDICTED: similar to putative glyceraldehyde-3-phosphate dehydrogenase [Apis mellifera]
gi|48142692	XP_393605	3.714e-291	VIHDNFEIVEGLMTTVHAVTATQK	2654.2	3	PREDICTED: similar to putative glyceraldehyde-3-phosphate dehydrogenase [Apis mellifera]
gi|48142692	XP_393605	3.714e-291	VIHDNFEIVEGLMTTVHAVTATQK	2652.16	3	PREDICTED: similar to putative glyceraldehyde-3-phosphate dehydrogenase [Apis mellifera]
gi|48142692	XP_393605	3.715e-291	VIHDNFEIVEGLMTTVHAVTATQK	2653.36	3	PREDICTED: similar to putative glyceraldehyde-3-phosphate dehydrogenase [Apis mellifera]
gi|48142692	XP_393605	3.718e-291	VIHDNFEIVEGLMTTVHAVTATQK	2654.65	3	PREDICTED: similar to putative glyceraldehyde-3-phosphate dehydrogenase [Apis mellifera]
gi|48142692	XP_393605	3.721e-291	VIHDNFEIVEGLMTTVHAVTATQK	2653.75	3	PREDICTED: similar to putative glyceraldehyde-3-phosphate dehydrogenase [Apis mellifera]
gi|48142692	XP_393605	3.722e-291	VIHDNFEIVEGLMTTVHAVTATQK	2656.69	3	PREDICTED: similar to putative glyceraldehyde-3-phosphate dehydrogenase [Apis mellifera]
gi|48142692	XP_393605	3.725e-291	VIHDNFEIVEGLMTTVHAVTATQK	2657.38	3	PREDICTED: similar to putative glyceraldehyde-3-phosphate dehydrogenase [Apis mellifera]
gi|48142692	XP_393605	3.725e-291	VIHDNFEIVEGLMTTVHAVTATQK	2654.44	3	PREDICTED: similar to putative glyceraldehyde-3-phosphate dehydrogenase [Apis mellifera]
gi|48142692	XP_393605	3.725e-291	VIHDNFEIVEGLMTTVHAVTATQK	2653	3	PREDICTED: similar to putative glyceraldehyde-3-phosphate dehydrogenase [Apis mellifera]
gi|48142692	XP_393605	3.725e-291	VIHDNFEIVEGLMTTVHAVTATQK	2654.26	3	PREDICTED: similar to putative glyceraldehyde-3-phosphate dehydrogenase [Apis mellifera]
gi|48142692	XP_393605	3.726e-291	VIHDNFEIVEGLMTTVHAVTATQK	2652.16	3	PREDICTED: similar to putative glyceraldehyde-3-phosphate dehydrogenase [Apis mellifera]
gi|48142692	XP_393605	3.727e-291	VIHDNFEIVEGLMTTVHAVTATQK	2653.24	3	PREDICTED: similar to putative glyceraldehyde-3-phosphate dehydrogenase [Apis mellifera]
gi|48142692	XP_393605	3.727e-291	VIHDNFEIVEGLMTTVHAVTATQK	2656.57	3	PREDICTED: similar to putative glyceraldehyde-3-phosphate dehydrogenase [Apis mellifera]
gi|48142692	XP_393605	3.728e-291	VIHDNFEIVEGLMTTVHAVTATQK	2652.01	3	PREDICTED: similar to putative glyceraldehyde-3-phosphate dehydrogenase [Apis mellifera]
gi|48142692	XP_393605	3.729e-291	VIHDNFEIVEGLMTTVHAVTATQK	2655.04	3	PREDICTED: similar to putative glyceraldehyde-3-phosphate dehydrogenase [Apis mellifera]
gi|48142692	XP_393605	3.729e-291	VIHDNFEIVEGLMTTVHAVTATQK	2654.41	3	PREDICTED: similar to putative glyceraldehyde-3-phosphate dehydrogenase [Apis mellifera]
gi|48142692	XP_393605	3.73e-291	VIHDNFEIVEGLMTTVHAVTATQK	2654.8	3	PREDICTED: similar to putative glyceraldehyde-3-phosphate dehydrogenase [Apis mellifera]
gi|48142692	XP_393605	3.732e-291	VIHDNFEIVEGLMTTVHAVTATQK	2654.83	3	PREDICTED: similar to putative glyceraldehyde-3-phosphate dehydrogenase [Apis mellifera]
gi|48142692	XP_393605	3.732e-291	VIHDNFEIVEGLMTTVHAVTATQK	2655.49	3	PREDICTED: similar to putative glyceraldehyde-3-phosphate dehydrogenase [Apis mellifera]
gi|48142692	XP_393605	3.733e-291	VIHDNFEIVEGLMTTVHAVTATQK	2654.56	3	PREDICTED: similar to putative glyceraldehyde-3-phosphate dehydrogenase [Apis mellifera]
gi|48142692	XP_393605	3.736e-291	VIHDNFEIVEGLMTTVHAVTATQK	2654.83	3	PREDICTED: similar to putative glyceraldehyde-3-phosphate dehydrogenase [Apis mellifera]
gi|48142692	XP_393605	3.737e-291	VIHDNFEIVEGLMTTVHAVTATQK	2654.89	3	PREDICTED: similar to putative glyceraldehyde-3-phosphate dehydrogenase [Apis mellifera]
gi|48142692	XP_393605	3.737e-291	VIHDNFEIVEGLMTTVHAVTATQK	2653.39	3	PREDICTED: similar to putative glyceraldehyde-3-phosphate dehydrogenase [Apis mellifera]
gi|48142692	XP_393605	3.738e-291	VIHDNFEIVEGLMTTVHAVTATQK	2655.22	3	PREDICTED: similar to putative glyceraldehyde-3-phosphate dehydrogenase [Apis mellifera]
gi|48142692	XP_393605	3.738e-291	VIHDNFEIVEGLMTTVHAVTATQK	2654.44	3	PREDICTED: similar to putative glyceraldehyde-3-phosphate dehydrogenase [Apis mellifera]
gi|48142692	XP_393605	3.748e-291	VIHDNFEIVEGLMTTVHAVTATQK	2652.04	3	PREDICTED: similar to putative glyceraldehyde-3-phosphate dehydrogenase [Apis mellifera]
gi|48142692	XP_393605	3.749e-291	VIHDNFEIVEGLMTTVHAVTATQK	2654.5	3	PREDICTED: similar to putative glyceraldehyde-3-phosphate dehydrogenase [Apis mellifera]
gi|48142692	XP_393605	3.751e-291	VIHDNFEIVEGLMTTVHAVTATQK	2655.55	3	PREDICTED: similar to putative glyceraldehyde-3-phosphate dehydrogenase [Apis mellifera]
gi|48142692	XP_393605	3.756e-291	VIHDNFEIVEGLMTTVHAVTATQK	2654.29	3	PREDICTED: similar to putative glyceraldehyde-3-phosphate dehydrogenase [Apis mellifera]
gi|48142692	XP_393605	3.76e-291	VIHDNFEIVEGLMTTVHAVTATQK	2658.01	3	PREDICTED: similar to putative glyceraldehyde-3-phosphate dehydrogenase [Apis mellifera]
gi|48142692	XP_393605	3.766e-291	VIHDNFEIVEGLMTTVHAVTATQK	2655.19	3	PREDICTED: similar to putative glyceraldehyde-3-phosphate dehydrogenase [Apis mellifera]
gi|48142692	XP_393605	3.769e-291	VIHDNFEIVEGLMTTVHAVTATQK	2650	3	PREDICTED: similar to putative glyceraldehyde-3-phosphate dehydrogenase [Apis mellifera]
gi|48142692	XP_393605	3.77e-291	VIHDNFEIVEGLMTTVHAVTATQK	2654.38	3	PREDICTED: similar to putative glyceraldehyde-3-phosphate dehydrogenase [Apis mellifera]
gi|48142692	XP_393605	3.772e-291	VIHDNFEIVEGLMTTVHAVTATQK	2653.51	3	PREDICTED: similar to putative glyceraldehyde-3-phosphate dehydrogenase [Apis mellifera]
gi|48142692	XP_393605	3.774e-291	VIHDNFEIVEGLMTTVHAVTATQK	2655.7	3	PREDICTED: similar to putative glyceraldehyde-3-phosphate dehydrogenase [Apis mellifera]
gi|48142692	XP_393605	3.776e-291	VIHDNFEIVEGLMTTVHAVTATQK	2654.23	3	PREDICTED: similar to putative glyceraldehyde-3-phosphate dehydrogenase [Apis mellifera]
gi|48142692	XP_393605	3.778e-291	VIHDNFEIVEGLMTTVHAVTATQK	2653	3	PREDICTED: similar to putative glyceraldehyde-3-phosphate dehydrogenase [Apis mellifera]
gi|48142692	XP_393605	3.779e-291	VIHDNFEIVEGLMTTVHAVTATQK	2655.25	3	PREDICTED: similar to putative glyceraldehyde-3-phosphate dehydrogenase [Apis mellifera]
gi|48142692	XP_393605	3.779e-291	VIHDNFEIVEGLMTTVHAVTATQK	2654.5	3	PREDICTED: similar to putative glyceraldehyde-3-phosphate dehydrogenase [Apis mellifera]
gi|48142692	XP_393605	3.781e-291	VIHDNFEIVEGLMTTVHAVTATQK	2655.13	3	PREDICTED: similar to putative glyceraldehyde-3-phosphate dehydrogenase [Apis mellifera]
gi|48142692	XP_393605	3.782e-291	VIHDNFEIVEGLMTTVHAVTATQK	2655.07	3	PREDICTED: similar to putative glyceraldehyde-3-phosphate dehydrogenase [Apis mellifera]
gi|48142692	XP_393605	3.782e-291	VIHDNFEIVEGLMTTVHAVTATQK	2650.87	3	PREDICTED: similar to putative glyceraldehyde-3-phosphate dehydrogenase [Apis mellifera]
gi|48142692	XP_393605	3.784e-291	VIHDNFEIVEGLMTTVHAVTATQK	2654.44	3	PREDICTED: similar to putative glyceraldehyde-3-phosphate dehydrogenase [Apis mellifera]
gi|48142692	XP_393605	3.787e-291	VIHDNFEIVEGLMTTVHAVTATQK	2653.6	3	PREDICTED: similar to putative glyceraldehyde-3-phosphate dehydrogenase [Apis mellifera]
gi|48142692	XP_393605	3.794e-291	VIHDNFEIVEGLMTTVHAVTATQK	2655.43	3	PREDICTED: similar to putative glyceraldehyde-3-phosphate dehydrogenase [Apis mellifera]
gi|48142692	XP_393605	3.795e-291	VIHDNFEIVEGLMTTVHAVTATQK	2653.99	3	PREDICTED: similar to putative glyceraldehyde-3-phosphate dehydrogenase [Apis mellifera]
gi|48142692	XP_393605	3.806e-291	VIHDNFEIVEGLMTTVHAVTATQK	2654.86	3	PREDICTED: similar to putative glyceraldehyde-3-phosphate dehydrogenase [Apis mellifera]
gi|48142692	XP_393605	3.812e-291	VIHDNFEIVEGLMTTVHAVTATQK	2653.03	3	PREDICTED: similar to putative glyceraldehyde-3-phosphate dehydrogenase [Apis mellifera]
gi|48142692	XP_393605	3.814e-291	VIHDNFEIVEGLMTTVHAVTATQK	2655.04	3	PREDICTED: similar to putative glyceraldehyde-3-phosphate dehydrogenase [Apis mellifera]
gi|48142692	XP_393605	3.815e-291	VIHDNFEIVEGLMTTVHAVTATQK	2654.35	3	PREDICTED: similar to putative glyceraldehyde-3-phosphate dehydrogenase [Apis mellifera]
gi|48142692	XP_393605	3.816e-291	VIHDNFEIVEGLMTTVHAVTATQK	2654.71	3	PREDICTED: similar to putative glyceraldehyde-3-phosphate dehydrogenase [Apis mellifera]
gi|48142692	XP_393605	3.821e-291	VIHDNFEIVEGLMTTVHAVTATQK	2655.19	3	PREDICTED: similar to putative glyceraldehyde-3-phosphate dehydrogenase [Apis mellifera]
gi|48142692	XP_393605	3.827e-291	VIHDNFEIVEGLMTTVHAVTATQK	2655.55	3	PREDICTED: similar to putative glyceraldehyde-3-phosphate dehydrogenase [Apis mellifera]
gi|48142692	XP_393605	3.829e-291	VIHDNFEIVEGLMTTVHAVTATQK	2654.92	3	PREDICTED: similar to putative glyceraldehyde-3-phosphate dehydrogenase [Apis mellifera]
gi|48142692	XP_393605	3.829e-291	VIHDNFEIVEGLMTTVHAVTATQK	2651.2	3	PREDICTED: similar to putative glyceraldehyde-3-phosphate dehydrogenase [Apis mellifera]
gi|48142692	XP_393605	3.829e-291	VIHDNFEIVEGLMTTVHAVTATQK	2650.75	3	PREDICTED: similar to putative glyceraldehyde-3-phosphate dehydrogenase [Apis mellifera]
gi|48142692	XP_393605	3.829e-291	VIHDNFEIVEGLMTTVHAVTATQK	2654.32	3	PREDICTED: similar to putative glyceraldehyde-3-phosphate dehydrogenase [Apis mellifera]
gi|48142692	XP_393605	3.836e-291	VIHDNFEIVEGLMTTVHAVTATQK	2652.64	3	PREDICTED: similar to putative glyceraldehyde-3-phosphate dehydrogenase [Apis mellifera]
gi|48142692	XP_393605	3.841e-291	VIHDNFEIVEGLMTTVHAVTATQK	2654.77	3	PREDICTED: similar to putative glyceraldehyde-3-phosphate dehydrogenase [Apis mellifera]
gi|48142692	XP_393605	3.843e-291	VIHDNFEIVEGLMTTVHAVTATQK	2656.33	3	PREDICTED: similar to putative glyceraldehyde-3-phosphate dehydrogenase [Apis mellifera]
gi|48142692	XP_393605	3.85e-291	VIHDNFEIVEGLMTTVHAVTATQK	2653.87	3	PREDICTED: similar to putative glyceraldehyde-3-phosphate dehydrogenase [Apis mellifera]
gi|48142692	XP_393605	3.875e-291	VIHDNFEIVEGLMTTVHAVTATQK	2653.75	3	PREDICTED: similar to putative glyceraldehyde-3-phosphate dehydrogenase [Apis mellifera]
gi|48142692	XP_393605	3.879e-291	VIHDNFEIVEGLMTTVHAVTATQK	2651.44	3	PREDICTED: similar to putative glyceraldehyde-3-phosphate dehydrogenase [Apis mellifera]
gi|48142692	XP_393605	3.884e-291	VIHDNFEIVEGLMTTVHAVTATQK	2652.73	3	PREDICTED: similar to putative glyceraldehyde-3-phosphate dehydrogenase [Apis mellifera]
gi|48142692	XP_393605	3.892e-291	VIHDNFEIVEGLMTTVHAVTATQK	2653.09	3	PREDICTED: similar to putative glyceraldehyde-3-phosphate dehydrogenase [Apis mellifera]
gi|48142692	XP_393605	3.897e-291	VIHDNFEIVEGLMTTVHAVTATQK	2654.41	3	PREDICTED: similar to putative glyceraldehyde-3-phosphate dehydrogenase [Apis mellifera]
gi|48142692	XP_393605	3.93e-291	VIHDNFEIVEGLMTTVHAVTATQK	2655.13	3	PREDICTED: similar to putative glyceraldehyde-3-phosphate dehydrogenase [Apis mellifera]
gi|48142692	XP_393605	3.936e-291	VIHDNFEIVEGLMTTVHAVTATQK	2652.13	3	PREDICTED: similar to putative glyceraldehyde-3-phosphate dehydrogenase [Apis mellifera]
gi|48142692	XP_393605	3.944e-291	VIHDNFEIVEGLMTTVHAVTATQK	2655.07	3	PREDICTED: similar to putative glyceraldehyde-3-phosphate dehydrogenase [Apis mellifera]
gi|48142692	XP_393605	4.387e-291	GILGYTEDEVVSSDFIGDDHASIFDAK	2901.28	3	PREDICTED: similar to putative glyceraldehyde-3-phosphate dehydrogenase [Apis mellifera]
gi|48142692	XP_393605	2.322e-07	LTGMAFRVPVHNVSVVDLTVR	2309.9	2	PREDICTED: similar to putative glyceraldehyde-3-phosphate dehydrogenase [Apis mellifera]
gi|48142692	XP_393605	2.564e-07	VIHDNFEIVEGLMTTVHAVTATQK	2652.96	2	PREDICTED: similar to putative glyceraldehyde-3-phosphate dehydrogenase [Apis mellifera]
gi|48142692	XP_393605	2.827e-07	VIHDNFEIVEGLMTTVHAVTATQK	2652.22	2	PREDICTED: similar to putative glyceraldehyde-3-phosphate dehydrogenase [Apis mellifera]
gi|48142692	XP_393605	3.166e-07	VIHDNFEIVEGLMTTVHAVTATQK	2653.36	2	PREDICTED: similar to putative glyceraldehyde-3-phosphate dehydrogenase [Apis mellifera]
gi|48142692	XP_393605	3.191e-07	VIHDNFEIVEGLMTTVHAVTATQK	2653.9	2	PREDICTED: similar to putative glyceraldehyde-3-phosphate dehydrogenase [Apis mellifera]
gi|48142692	XP_393605	3.277e-07	VIHDNFEIVEGLMTTVHAVTATQK	2653.38	2	PREDICTED: similar to putative glyceraldehyde-3-phosphate dehydrogenase [Apis mellifera]
gi|48142692	XP_393605	3.372e-07	VIHDNFEIVEGLMTTVHAVTATQK	2653.08	2	PREDICTED: similar to putative glyceraldehyde-3-phosphate dehydrogenase [Apis mellifera]
gi|48142692	XP_393605	3.388e-07	VIHDNFEIVEGLMTTVHAVTATQK	2653.26	2	PREDICTED: similar to putative glyceraldehyde-3-phosphate dehydrogenase [Apis mellifera]
gi|48142692	XP_393605	3.394e-07	LTGMAFRVPVHNVSVVDLTVR	2311.66	3	PREDICTED: similar to putative glyceraldehyde-3-phosphate dehydrogenase [Apis mellifera]
gi|48142692	XP_393605	3.422e-07	VIHDNFEIVEGLMTTVHAVTATQK	2653.04	2	PREDICTED: similar to putative glyceraldehyde-3-phosphate dehydrogenase [Apis mellifera]
gi|48142692	XP_393605	3.432e-07	VIHDNFEIVEGLMTTVHAVTATQK	2652.82	2	PREDICTED: similar to putative glyceraldehyde-3-phosphate dehydrogenase [Apis mellifera]
gi|48142692	XP_393605	3.62e-07	VIHDNFEIVEGLMTTVHAVTATQK	2650.99	3	PREDICTED: similar to putative glyceraldehyde-3-phosphate dehydrogenase [Apis mellifera]
gi|48142692	XP_393605	3.673e-07	VIHDNFEIVEGLMTTVHAVTATQK	2653.75	3	PREDICTED: similar to putative glyceraldehyde-3-phosphate dehydrogenase [Apis mellifera]
gi|48142692	XP_393605	3.738e-07	VIHDNFEIVEGLMTTVHAVTATQK	2653.84	3	PREDICTED: similar to putative glyceraldehyde-3-phosphate dehydrogenase [Apis mellifera]
gi|48142692	XP_393605	3.789e-07	VIHDNFEIVEGLMTTVHAVTATQK	2655.31	3	PREDICTED: similar to putative glyceraldehyde-3-phosphate dehydrogenase [Apis mellifera]
gi|48142692	XP_393605	3.799e-07	VIHDNFEIVEGLMTTVHAVTATQK	2654.08	3	PREDICTED: similar to putative glyceraldehyde-3-phosphate dehydrogenase [Apis mellifera]
gi|48142692	XP_393605	3.807e-07	VIHDNFEIVEGLMTTVHAVTATQK	2651.02	3	PREDICTED: similar to putative glyceraldehyde-3-phosphate dehydrogenase [Apis mellifera]
gi|48142692	XP_393605	3.82e-07	VIHDNFEIVEGLMTTVHAVTATQK	2653.36	3	PREDICTED: similar to putative glyceraldehyde-3-phosphate dehydrogenase [Apis mellifera]
gi|48142692	XP_393605	3.914e-07	VIHDNFEIVEGLMTTVHAVTATQK	2653.57	3	PREDICTED: similar to putative glyceraldehyde-3-phosphate dehydrogenase [Apis mellifera]
gi|48142692	XP_393605	3.924e-07	VIHDNFEIVEGLMTTVHAVTATQK	2653.42	3	PREDICTED: similar to putative glyceraldehyde-3-phosphate dehydrogenase [Apis mellifera]
gi|48142692	XP_393605	3.924e-07	VIHDNFEIVEGLMTTVHAVTATQK	2652.92	2	PREDICTED: similar to putative glyceraldehyde-3-phosphate dehydrogenase [Apis mellifera]
gi|48142692	XP_393605	3.957e-07	VIHDNFEIVEGLMTTVHAVTATQK	2654.83	3	PREDICTED: similar to putative glyceraldehyde-3-phosphate dehydrogenase [Apis mellifera]
gi|48142692	XP_393605	4.074e-07	VIHDNFEIVEGLMTTVHAVTATQK	2655.46	3	PREDICTED: similar to putative glyceraldehyde-3-phosphate dehydrogenase [Apis mellifera]
gi|48142692	XP_393605	4.089e-07	VIHDNFEIVEGLMTTVHAVTATQK	2652.18	2	PREDICTED: similar to putative glyceraldehyde-3-phosphate dehydrogenase [Apis mellifera]
gi|48142692	XP_393605	4.252e-07	VIHDNFEIVEGLMTTVHAVTATQK	2652.55	3	PREDICTED: similar to putative glyceraldehyde-3-phosphate dehydrogenase [Apis mellifera]
gi|48142692	XP_393605	4.315e-07	VIHDNFEIVEGLMTTVHAVTATQK	2650.15	3	PREDICTED: similar to putative glyceraldehyde-3-phosphate dehydrogenase [Apis mellifera]
gi|48142692	XP_393605	4.346e-07	VIHDNFEIVEGLMTTVHAVTATQK	2654.8	2	PREDICTED: similar to putative glyceraldehyde-3-phosphate dehydrogenase [Apis mellifera]
gi|48142692	XP_393605	4.348e-07	VIHDNFEIVEGLMTTVHAVTATQK	2652.04	2	PREDICTED: similar to putative glyceraldehyde-3-phosphate dehydrogenase [Apis mellifera]
gi|48142692	XP_393605	4.351e-07	VIHDNFEIVEGLMTTVHAVTATQK	2654.8	3	PREDICTED: similar to putative glyceraldehyde-3-phosphate dehydrogenase [Apis mellifera]
gi|48142692	XP_393605	4.417e-07	VIHDNFEIVEGLMTTVHAVTATQK	2654.24	2	PREDICTED: similar to putative glyceraldehyde-3-phosphate dehydrogenase [Apis mellifera]
gi|48142692	XP_393605	4.496e-07	VIHDNFEIVEGLMTTVHAVTATQK	2653.98	2	PREDICTED: similar to putative glyceraldehyde-3-phosphate dehydrogenase [Apis mellifera]
gi|48142692	XP_393605	4.533e-07	LTGMAFRVPVHNVSVVDLTVR	2310.18	2	PREDICTED: similar to putative glyceraldehyde-3-phosphate dehydrogenase [Apis mellifera]
gi|48142692	XP_393605	4.591e-07	LTGMAFRVPVHNVSVVDLTVR	2310.4	2	PREDICTED: similar to putative glyceraldehyde-3-phosphate dehydrogenase [Apis mellifera]
gi|48142692	XP_393605	4.595e-07	GILGYTEDEVVSSDFIGDDHASIFDAK	2899.21	3	PREDICTED: similar to putative glyceraldehyde-3-phosphate dehydrogenase [Apis mellifera]
gi|48142692	XP_393605	4.71e-07	GILGYTEDEVVSSDFIGDDHASIFDAK	2902.3	3	PREDICTED: similar to putative glyceraldehyde-3-phosphate dehydrogenase [Apis mellifera]
gi|48142692	XP_393605	4.76e-07	VIHDNFEIVEGLMTTVHAVTATQK	2652.88	2	PREDICTED: similar to putative glyceraldehyde-3-phosphate dehydrogenase [Apis mellifera]
gi|48142692	XP_393605	4.817e-07	GILGYTEDEVVSSDFIGDDHASIFDAK	2902.03	3	PREDICTED: similar to putative glyceraldehyde-3-phosphate dehydrogenase [Apis mellifera]
gi|48142692	XP_393605	4.909e-07	VIHDNFEIVEGLMTTVHAVTATQK	2653.36	2	PREDICTED: similar to putative glyceraldehyde-3-phosphate dehydrogenase [Apis mellifera]
gi|48142692	XP_393605	4.916e-07	VIHDNFEIVEGLMTTVHAVTATQK	2652.84	2	PREDICTED: similar to putative glyceraldehyde-3-phosphate dehydrogenase [Apis mellifera]
gi|48142692	XP_393605	4.923e-07	GILGYTEDEVVSSDFIGDDHASIFDAK	2901.61	3	PREDICTED: similar to putative glyceraldehyde-3-phosphate dehydrogenase [Apis mellifera]
gi|48142692	XP_393605	4.954e-07	GILGYTEDEVVSSDFIGDDHASIFDAK	2901.67	3	PREDICTED: similar to putative glyceraldehyde-3-phosphate dehydrogenase [Apis mellifera]
gi|48142692	XP_393605	5.934e-07	LTGMAFRVPVHNVSVVDLTVR	2310.9	2	PREDICTED: similar to putative glyceraldehyde-3-phosphate dehydrogenase [Apis mellifera]
gi|48142692	XP_393605	7.213e-07	VIHDNFEIVEGLMTTVHAVTATQK	2655.1	3	PREDICTED: similar to putative glyceraldehyde-3-phosphate dehydrogenase [Apis mellifera]
gi|48142692	XP_393605	7.215e-07	VIHDNFEIVEGLMTTVHAVTATQK	2652.82	2	PREDICTED: similar to putative glyceraldehyde-3-phosphate dehydrogenase [Apis mellifera]
gi|48142692	XP_393605	7.235e-07	VIHDNFEIVEGLMTTVHAVTATQK	2654.41	3	PREDICTED: similar to putative glyceraldehyde-3-phosphate dehydrogenase [Apis mellifera]
gi|48142692	XP_393605	7.257e-07	VIHDNFEIVEGLMTTVHAVTATQK	2652.88	3	PREDICTED: similar to putative glyceraldehyde-3-phosphate dehydrogenase [Apis mellifera]
gi|48142692	XP_393605	7.26e-07	VIHDNFEIVEGLMTTVHAVTATQK	2652.94	2	PREDICTED: similar to putative glyceraldehyde-3-phosphate dehydrogenase [Apis mellifera]
gi|48142692	XP_393605	7.374e-07	VIHDNFEIVEGLMTTVHAVTATQK	2653.54	3	PREDICTED: similar to putative glyceraldehyde-3-phosphate dehydrogenase [Apis mellifera]
gi|48142692	XP_393605	7.384e-07	VIHDNFEIVEGLMTTVHAVTATQK	2655.04	3	PREDICTED: similar to putative glyceraldehyde-3-phosphate dehydrogenase [Apis mellifera]
gi|48142692	XP_393605	7.402e-07	VIHDNFEIVEGLMTTVHAVTATQK	2651.54	2	PREDICTED: similar to putative glyceraldehyde-3-phosphate dehydrogenase [Apis mellifera]
gi|48142692	XP_393605	7.461e-07	VIHDNFEIVEGLMTTVHAVTATQK	2653.99	3	PREDICTED: similar to putative glyceraldehyde-3-phosphate dehydrogenase [Apis mellifera]
gi|48142692	XP_393605	7.467e-07	VIHDNFEIVEGLMTTVHAVTATQK	2653.78	3	PREDICTED: similar to putative glyceraldehyde-3-phosphate dehydrogenase [Apis mellifera]
gi|48142692	XP_393605	7.561e-07	VIHDNFEIVEGLMTTVHAVTATQK	2653.75	3	PREDICTED: similar to putative glyceraldehyde-3-phosphate dehydrogenase [Apis mellifera]
gi|48142692	XP_393605	7.573e-07	VIHDNFEIVEGLMTTVHAVTATQK	2653.54	3	PREDICTED: similar to putative glyceraldehyde-3-phosphate dehydrogenase [Apis mellifera]
gi|48142692	XP_393605	7.611e-07	VIHDNFEIVEGLMTTVHAVTATQK	2654.65	3	PREDICTED: similar to putative glyceraldehyde-3-phosphate dehydrogenase [Apis mellifera]
gi|48142692	XP_393605	7.649e-07	VIHDNFEIVEGLMTTVHAVTATQK	2651.89	3	PREDICTED: similar to putative glyceraldehyde-3-phosphate dehydrogenase [Apis mellifera]
gi|48142692	XP_393605	7.651e-07	VIHDNFEIVEGLMTTVHAVTATQK	2655.82	3	PREDICTED: similar to putative glyceraldehyde-3-phosphate dehydrogenase [Apis mellifera]
gi|48142692	XP_393605	7.665e-07	VIHDNFEIVEGLMTTVHAVTATQK	2655.7	3	PREDICTED: similar to putative glyceraldehyde-3-phosphate dehydrogenase [Apis mellifera]
gi|48142692	XP_393605	7.673e-07	VIHDNFEIVEGLMTTVHAVTATQK	2654.53	3	PREDICTED: similar to putative glyceraldehyde-3-phosphate dehydrogenase [Apis mellifera]
gi|48142692	XP_393605	7.692e-07	VIHDNFEIVEGLMTTVHAVTATQK	2653.16	2	PREDICTED: similar to putative glyceraldehyde-3-phosphate dehydrogenase [Apis mellifera]
gi|48142692	XP_393605	7.702e-07	VIHDNFEIVEGLMTTVHAVTATQK	2653.51	3	PREDICTED: similar to putative glyceraldehyde-3-phosphate dehydrogenase [Apis mellifera]
gi|48142692	XP_393605	7.713e-07	VIHDNFEIVEGLMTTVHAVTATQK	2652.7	3	PREDICTED: similar to putative glyceraldehyde-3-phosphate dehydrogenase [Apis mellifera]
gi|48142692	XP_393605	7.729e-07	VIHDNFEIVEGLMTTVHAVTATQK	2655.28	3	PREDICTED: similar to putative glyceraldehyde-3-phosphate dehydrogenase [Apis mellifera]
gi|48142692	XP_393605	7.753e-07	VIHDNFEIVEGLMTTVHAVTATQK	2654.89	3	PREDICTED: similar to putative glyceraldehyde-3-phosphate dehydrogenase [Apis mellifera]
gi|48142692	XP_393605	7.788e-07	VIHDNFEIVEGLMTTVHAVTATQK	2653.69	3	PREDICTED: similar to putative glyceraldehyde-3-phosphate dehydrogenase [Apis mellifera]
gi|48142692	XP_393605	7.812e-07	VIHDNFEIVEGLMTTVHAVTATQK	2654.32	3	PREDICTED: similar to putative glyceraldehyde-3-phosphate dehydrogenase [Apis mellifera]
gi|48142692	XP_393605	7.822e-07	VIHDNFEIVEGLMTTVHAVTATQK	2655.13	3	PREDICTED: similar to putative glyceraldehyde-3-phosphate dehydrogenase [Apis mellifera]
gi|48142692	XP_393605	7.827e-07	VIHDNFEIVEGLMTTVHAVTATQK	2652.73	3	PREDICTED: similar to putative glyceraldehyde-3-phosphate dehydrogenase [Apis mellifera]
gi|48142692	XP_393605	7.838e-07	VIHDNFEIVEGLMTTVHAVTATQK	2655.6	2	PREDICTED: similar to putative glyceraldehyde-3-phosphate dehydrogenase [Apis mellifera]
gi|48142692	XP_393605	7.841e-07	VIHDNFEIVEGLMTTVHAVTATQK	2657.02	3	PREDICTED: similar to putative glyceraldehyde-3-phosphate dehydrogenase [Apis mellifera]
gi|48142692	XP_393605	7.856e-07	VIHDNFEIVEGLMTTVHAVTATQK	2654.74	3	PREDICTED: similar to putative glyceraldehyde-3-phosphate dehydrogenase [Apis mellifera]
gi|48142692	XP_393605	7.865e-07	VIHDNFEIVEGLMTTVHAVTATQK	2655.07	3	PREDICTED: similar to putative glyceraldehyde-3-phosphate dehydrogenase [Apis mellifera]
gi|48142692	XP_393605	7.88e-07	VIHDNFEIVEGLMTTVHAVTATQK	2653.54	3	PREDICTED: similar to putative glyceraldehyde-3-phosphate dehydrogenase [Apis mellifera]
gi|48142692	XP_393605	7.919e-07	VIHDNFEIVEGLMTTVHAVTATQK	2654.53	3	PREDICTED: similar to putative glyceraldehyde-3-phosphate dehydrogenase [Apis mellifera]
gi|48142692	XP_393605	7.921e-07	VIHDNFEIVEGLMTTVHAVTATQK	2654.62	3	PREDICTED: similar to putative glyceraldehyde-3-phosphate dehydrogenase [Apis mellifera]
gi|48142692	XP_393605	7.93e-07	VIHDNFEIVEGLMTTVHAVTATQK	2655.28	3	PREDICTED: similar to putative glyceraldehyde-3-phosphate dehydrogenase [Apis mellifera]
gi|48142692	XP_393605	7.962e-07	VIHDNFEIVEGLMTTVHAVTATQK	2653.21	3	PREDICTED: similar to putative glyceraldehyde-3-phosphate dehydrogenase [Apis mellifera]
gi|48142692	XP_393605	7.99e-07	VIHDNFEIVEGLMTTVHAVTATQK	2652.66	2	PREDICTED: similar to putative glyceraldehyde-3-phosphate dehydrogenase [Apis mellifera]
gi|48142692	XP_393605	7.992e-07	VIHDNFEIVEGLMTTVHAVTATQK	2653.45	3	PREDICTED: similar to putative glyceraldehyde-3-phosphate dehydrogenase [Apis mellifera]
gi|48142692	XP_393605	7.996e-07	VIHDNFEIVEGLMTTVHAVTATQK	2652.67	3	PREDICTED: similar to putative glyceraldehyde-3-phosphate dehydrogenase [Apis mellifera]
gi|48142692	XP_393605	7.998e-07	VIHDNFEIVEGLMTTVHAVTATQK	2655.01	3	PREDICTED: similar to putative glyceraldehyde-3-phosphate dehydrogenase [Apis mellifera]
gi|48142692	XP_393605	8.002e-07	VIHDNFEIVEGLMTTVHAVTATQK	2652.88	3	PREDICTED: similar to putative glyceraldehyde-3-phosphate dehydrogenase [Apis mellifera]
gi|48142692	XP_393605	8.013e-07	VIHDNFEIVEGLMTTVHAVTATQK	2655.34	3	PREDICTED: similar to putative glyceraldehyde-3-phosphate dehydrogenase [Apis mellifera]
gi|48142692	XP_393605	8.023e-07	VIHDNFEIVEGLMTTVHAVTATQK	2654.17	3	PREDICTED: similar to putative glyceraldehyde-3-phosphate dehydrogenase [Apis mellifera]
gi|48142692	XP_393605	8.035e-07	VIHDNFEIVEGLMTTVHAVTATQK	2655.07	3	PREDICTED: similar to putative glyceraldehyde-3-phosphate dehydrogenase [Apis mellifera]
gi|48142692	XP_393605	8.049e-07	VIHDNFEIVEGLMTTVHAVTATQK	2654.71	3	PREDICTED: similar to putative glyceraldehyde-3-phosphate dehydrogenase [Apis mellifera]
gi|48142692	XP_393605	8.05e-07	VIHDNFEIVEGLMTTVHAVTATQK	2653.12	3	PREDICTED: similar to putative glyceraldehyde-3-phosphate dehydrogenase [Apis mellifera]
gi|48142692	XP_393605	8.05e-07	VIHDNFEIVEGLMTTVHAVTATQK	2653.69	3	PREDICTED: similar to putative glyceraldehyde-3-phosphate dehydrogenase [Apis mellifera]
gi|48142692	XP_393605	8.053e-07	VIHDNFEIVEGLMTTVHAVTATQK	2654.47	3	PREDICTED: similar to putative glyceraldehyde-3-phosphate dehydrogenase [Apis mellifera]
gi|48142692	XP_393605	8.057e-07	VIHDNFEIVEGLMTTVHAVTATQK	2654.59	3	PREDICTED: similar to putative glyceraldehyde-3-phosphate dehydrogenase [Apis mellifera]
gi|48142692	XP_393605	8.079e-07	VIHDNFEIVEGLMTTVHAVTATQK	2653.48	3	PREDICTED: similar to putative glyceraldehyde-3-phosphate dehydrogenase [Apis mellifera]
gi|48142692	XP_393605	8.09e-07	VIHDNFEIVEGLMTTVHAVTATQK	2655.04	3	PREDICTED: similar to putative glyceraldehyde-3-phosphate dehydrogenase [Apis mellifera]
gi|48142692	XP_393605	8.094e-07	VIHDNFEIVEGLMTTVHAVTATQK	2652.01	3	PREDICTED: similar to putative glyceraldehyde-3-phosphate dehydrogenase [Apis mellifera]
gi|48142692	XP_393605	8.096e-07	VIHDNFEIVEGLMTTVHAVTATQK	2653.48	3	PREDICTED: similar to putative glyceraldehyde-3-phosphate dehydrogenase [Apis mellifera]
gi|48142692	XP_393605	8.119e-07	VIHDNFEIVEGLMTTVHAVTATQK	2653.15	3	PREDICTED: similar to putative glyceraldehyde-3-phosphate dehydrogenase [Apis mellifera]
gi|48142692	XP_393605	8.125e-07	VIHDNFEIVEGLMTTVHAVTATQK	2654.98	3	PREDICTED: similar to putative glyceraldehyde-3-phosphate dehydrogenase [Apis mellifera]
gi|48142692	XP_393605	8.126e-07	VIHDNFEIVEGLMTTVHAVTATQK	2653.87	3	PREDICTED: similar to putative glyceraldehyde-3-phosphate dehydrogenase [Apis mellifera]
gi|48142692	XP_393605	8.136e-07	VIHDNFEIVEGLMTTVHAVTATQK	2653.42	3	PREDICTED: similar to putative glyceraldehyde-3-phosphate dehydrogenase [Apis mellifera]
gi|48142692	XP_393605	8.147e-07	VIHDNFEIVEGLMTTVHAVTATQK	2655.28	3	PREDICTED: similar to putative glyceraldehyde-3-phosphate dehydrogenase [Apis mellifera]
gi|48142692	XP_393605	8.153e-07	VIHDNFEIVEGLMTTVHAVTATQK	2653.87	3	PREDICTED: similar to putative glyceraldehyde-3-phosphate dehydrogenase [Apis mellifera]
gi|48142692	XP_393605	8.157e-07	VIHDNFEIVEGLMTTVHAVTATQK	2655.01	3	PREDICTED: similar to putative glyceraldehyde-3-phosphate dehydrogenase [Apis mellifera]
gi|48142692	XP_393605	8.181e-07	VIHDNFEIVEGLMTTVHAVTATQK	2653.81	3	PREDICTED: similar to putative glyceraldehyde-3-phosphate dehydrogenase [Apis mellifera]
gi|48142692	XP_393605	8.237e-07	VIHDNFEIVEGLMTTVHAVTATQK	2655.07	3	PREDICTED: similar to putative glyceraldehyde-3-phosphate dehydrogenase [Apis mellifera]
gi|48142692	XP_393605	8.24e-07	VIHDNFEIVEGLMTTVHAVTATQK	2654.5	3	PREDICTED: similar to putative glyceraldehyde-3-phosphate dehydrogenase [Apis mellifera]
gi|48142692	XP_393605	8.243e-07	VIHDNFEIVEGLMTTVHAVTATQK	2655.31	3	PREDICTED: similar to putative glyceraldehyde-3-phosphate dehydrogenase [Apis mellifera]
gi|48142692	XP_393605	8.245e-07	VIHDNFEIVEGLMTTVHAVTATQK	2654.11	3	PREDICTED: similar to putative glyceraldehyde-3-phosphate dehydrogenase [Apis mellifera]
gi|48142692	XP_393605	8.247e-07	VIHDNFEIVEGLMTTVHAVTATQK	2655.16	3	PREDICTED: similar to putative glyceraldehyde-3-phosphate dehydrogenase [Apis mellifera]
gi|48142692	XP_393605	8.247e-07	VIHDNFEIVEGLMTTVHAVTATQK	2653.69	3	PREDICTED: similar to putative glyceraldehyde-3-phosphate dehydrogenase [Apis mellifera]
gi|48142692	XP_393605	8.261e-07	VIHDNFEIVEGLMTTVHAVTATQK	2652.76	3	PREDICTED: similar to putative glyceraldehyde-3-phosphate dehydrogenase [Apis mellifera]
gi|48142692	XP_393605	8.269e-07	VIHDNFEIVEGLMTTVHAVTATQK	2655.49	3	PREDICTED: similar to putative glyceraldehyde-3-phosphate dehydrogenase [Apis mellifera]
gi|48142692	XP_393605	8.307e-07	VIHDNFEIVEGLMTTVHAVTATQK	2656.03	3	PREDICTED: similar to putative glyceraldehyde-3-phosphate dehydrogenase [Apis mellifera]
gi|48142692	XP_393605	8.319e-07	VIHDNFEIVEGLMTTVHAVTATQK	2654.98	3	PREDICTED: similar to putative glyceraldehyde-3-phosphate dehydrogenase [Apis mellifera]
gi|48142692	XP_393605	8.33e-07	VIHDNFEIVEGLMTTVHAVTATQK	2652.1	3	PREDICTED: similar to putative glyceraldehyde-3-phosphate dehydrogenase [Apis mellifera]
gi|48142692	XP_393605	8.336e-07	VIHDNFEIVEGLMTTVHAVTATQK	2654.2	3	PREDICTED: similar to putative glyceraldehyde-3-phosphate dehydrogenase [Apis mellifera]
gi|48142692	XP_393605	8.342e-07	VIHDNFEIVEGLMTTVHAVTATQK	2654.92	3	PREDICTED: similar to putative glyceraldehyde-3-phosphate dehydrogenase [Apis mellifera]
gi|48142692	XP_393605	8.352e-07	VIHDNFEIVEGLMTTVHAVTATQK	2653	3	PREDICTED: similar to putative glyceraldehyde-3-phosphate dehydrogenase [Apis mellifera]
gi|48142692	XP_393605	8.372e-07	VIHDNFEIVEGLMTTVHAVTATQK	2656.54	3	PREDICTED: similar to putative glyceraldehyde-3-phosphate dehydrogenase [Apis mellifera]
gi|48142692	XP_393605	8.391e-07	VIHDNFEIVEGLMTTVHAVTATQK	2655.73	3	PREDICTED: similar to putative glyceraldehyde-3-phosphate dehydrogenase [Apis mellifera]
gi|48142692	XP_393605	8.393e-07	VIHDNFEIVEGLMTTVHAVTATQK	2650.57	3	PREDICTED: similar to putative glyceraldehyde-3-phosphate dehydrogenase [Apis mellifera]
gi|48142692	XP_393605	8.412e-07	VIHDNFEIVEGLMTTVHAVTATQK	2654.08	3	PREDICTED: similar to putative glyceraldehyde-3-phosphate dehydrogenase [Apis mellifera]
gi|48142692	XP_393605	8.473e-07	VIHDNFEIVEGLMTTVHAVTATQK	2654.74	3	PREDICTED: similar to putative glyceraldehyde-3-phosphate dehydrogenase [Apis mellifera]
gi|48142692	XP_393605	8.481e-07	VIHDNFEIVEGLMTTVHAVTATQK	2655.16	3	PREDICTED: similar to putative glyceraldehyde-3-phosphate dehydrogenase [Apis mellifera]
gi|48142692	XP_393605	8.483e-07	VIHDNFEIVEGLMTTVHAVTATQK	2651.8	3	PREDICTED: similar to putative glyceraldehyde-3-phosphate dehydrogenase [Apis mellifera]
gi|48142692	XP_393605	8.487e-07	VIHDNFEIVEGLMTTVHAVTATQK	2655.85	3	PREDICTED: similar to putative glyceraldehyde-3-phosphate dehydrogenase [Apis mellifera]
gi|48142692	XP_393605	8.5e-07	VIHDNFEIVEGLMTTVHAVTATQK	2653.6	3	PREDICTED: similar to putative glyceraldehyde-3-phosphate dehydrogenase [Apis mellifera]
gi|48142692	XP_393605	8.504e-07	VIHDNFEIVEGLMTTVHAVTATQK	2651.77	3	PREDICTED: similar to putative glyceraldehyde-3-phosphate dehydrogenase [Apis mellifera]
gi|48142692	XP_393605	8.562e-07	VIHDNFEIVEGLMTTVHAVTATQK	2657.32	3	PREDICTED: similar to putative glyceraldehyde-3-phosphate dehydrogenase [Apis mellifera]
gi|48142692	XP_393605	8.58e-07	VIHDNFEIVEGLMTTVHAVTATQK	2654.92	3	PREDICTED: similar to putative glyceraldehyde-3-phosphate dehydrogenase [Apis mellifera]
gi|48142692	XP_393605	8.593e-07	VIHDNFEIVEGLMTTVHAVTATQK	2653.6	3	PREDICTED: similar to putative glyceraldehyde-3-phosphate dehydrogenase [Apis mellifera]
gi|48142692	XP_393605	8.681e-07	VIHDNFEIVEGLMTTVHAVTATQK	2652.91	3	PREDICTED: similar to putative glyceraldehyde-3-phosphate dehydrogenase [Apis mellifera]
gi|48142692	XP_393605	8.86e-07	VIHDNFEIVEGLMTTVHAVTATQK	2654.32	3	PREDICTED: similar to putative glyceraldehyde-3-phosphate dehydrogenase [Apis mellifera]
gi|48142692	XP_393605	8.965e-07	VIHDNFEIVEGLMTTVHAVTATQK	2651.35	3	PREDICTED: similar to putative glyceraldehyde-3-phosphate dehydrogenase [Apis mellifera]
gi|48142692	XP_393605	9.594e-07	LTGMAFRVPVHNVSVVDLTVR	2311.18	3	PREDICTED: similar to putative glyceraldehyde-3-phosphate dehydrogenase [Apis mellifera]
gi|48142692	XP_393605	1.044e-06	LTGMAFRVPVHNVSVVDLTVR	2310.86	2	PREDICTED: similar to putative glyceraldehyde-3-phosphate dehydrogenase [Apis mellifera]
gi|48142692	XP_393605	1.063e-06	VIHDNFEIVEGLMTTVHAVTATQK	2653.52	2	PREDICTED: similar to putative glyceraldehyde-3-phosphate dehydrogenase [Apis mellifera]
gi|48142692	XP_393605	1.103e-06	VIHDNFEIVEGLMTTVHAVTATQK	2653.82	2	PREDICTED: similar to putative glyceraldehyde-3-phosphate dehydrogenase [Apis mellifera]
gi|48142692	XP_393605	1.127e-06	VIHDNFEIVEGLMTTVHAVTATQK	2652.34	3	PREDICTED: similar to putative glyceraldehyde-3-phosphate dehydrogenase [Apis mellifera]
gi|48142692	XP_393605	1.128e-06	VIHDNFEIVEGLMTTVHAVTATQK	2654.53	3	PREDICTED: similar to putative glyceraldehyde-3-phosphate dehydrogenase [Apis mellifera]
gi|48142692	XP_393605	1.135e-06	VIHDNFEIVEGLMTTVHAVTATQK	2652.88	3	PREDICTED: similar to putative glyceraldehyde-3-phosphate dehydrogenase [Apis mellifera]
gi|48142692	XP_393605	1.137e-06	VIHDNFEIVEGLMTTVHAVTATQK	2654.98	3	PREDICTED: similar to putative glyceraldehyde-3-phosphate dehydrogenase [Apis mellifera]
gi|48142692	XP_393605	1.137e-06	VIHDNFEIVEGLMTTVHAVTATQK	2655.04	3	PREDICTED: similar to putative glyceraldehyde-3-phosphate dehydrogenase [Apis mellifera]
gi|48142692	XP_393605	1.14e-06	VIHDNFEIVEGLMTTVHAVTATQK	2654.2	3	PREDICTED: similar to putative glyceraldehyde-3-phosphate dehydrogenase [Apis mellifera]
gi|48142692	XP_393605	1.142e-06	VIHDNFEIVEGLMTTVHAVTATQK	2656.78	3	PREDICTED: similar to putative glyceraldehyde-3-phosphate dehydrogenase [Apis mellifera]
gi|48142692	XP_393605	1.157e-06	VIHDNFEIVEGLMTTVHAVTATQK	2652.82	3	PREDICTED: similar to putative glyceraldehyde-3-phosphate dehydrogenase [Apis mellifera]
gi|48142692	XP_393605	1.16e-06	VIHDNFEIVEGLMTTVHAVTATQK	2654.32	3	PREDICTED: similar to putative glyceraldehyde-3-phosphate dehydrogenase [Apis mellifera]
gi|48142692	XP_393605	1.161e-06	VIHDNFEIVEGLMTTVHAVTATQK	2652.85	3	PREDICTED: similar to putative glyceraldehyde-3-phosphate dehydrogenase [Apis mellifera]
gi|48142692	XP_393605	1.169e-06	VIHDNFEIVEGLMTTVHAVTATQK	2654.8	3	PREDICTED: similar to putative glyceraldehyde-3-phosphate dehydrogenase [Apis mellifera]
gi|48142692	XP_393605	1.17e-06	VIHDNFEIVEGLMTTVHAVTATQK	2653.39	3	PREDICTED: similar to putative glyceraldehyde-3-phosphate dehydrogenase [Apis mellifera]
gi|48142692	XP_393605	1.171e-06	VIHDNFEIVEGLMTTVHAVTATQK	2654.98	3	PREDICTED: similar to putative glyceraldehyde-3-phosphate dehydrogenase [Apis mellifera]
gi|48142692	XP_393605	1.171e-06	VIHDNFEIVEGLMTTVHAVTATQK	2654.53	3	PREDICTED: similar to putative glyceraldehyde-3-phosphate dehydrogenase [Apis mellifera]
gi|48142692	XP_393605	1.174e-06	VIHDNFEIVEGLMTTVHAVTATQK	2654.38	3	PREDICTED: similar to putative glyceraldehyde-3-phosphate dehydrogenase [Apis mellifera]
gi|48142692	XP_393605	1.177e-06	VIHDNFEIVEGLMTTVHAVTATQK	2653.66	3	PREDICTED: similar to putative glyceraldehyde-3-phosphate dehydrogenase [Apis mellifera]
gi|48142692	XP_393605	1.178e-06	VIHDNFEIVEGLMTTVHAVTATQK	2656.21	3	PREDICTED: similar to putative glyceraldehyde-3-phosphate dehydrogenase [Apis mellifera]
gi|48142692	XP_393605	1.182e-06	VIHDNFEIVEGLMTTVHAVTATQK	2654.35	3	PREDICTED: similar to putative glyceraldehyde-3-phosphate dehydrogenase [Apis mellifera]
gi|48142692	XP_393605	1.188e-06	VIHDNFEIVEGLMTTVHAVTATQK	2653.18	3	PREDICTED: similar to putative glyceraldehyde-3-phosphate dehydrogenase [Apis mellifera]
gi|48142692	XP_393605	1.192e-06	VIHDNFEIVEGLMTTVHAVTATQK	2654.74	3	PREDICTED: similar to putative glyceraldehyde-3-phosphate dehydrogenase [Apis mellifera]
gi|48142692	XP_393605	1.197e-06	VIHDNFEIVEGLMTTVHAVTATQK	2653	3	PREDICTED: similar to putative glyceraldehyde-3-phosphate dehydrogenase [Apis mellifera]
gi|48142692	XP_393605	1.2e-06	VIHDNFEIVEGLMTTVHAVTATQK	2653.33	3	PREDICTED: similar to putative glyceraldehyde-3-phosphate dehydrogenase [Apis mellifera]
gi|48142692	XP_393605	1.201e-06	VIHDNFEIVEGLMTTVHAVTATQK	2652.79	3	PREDICTED: similar to putative glyceraldehyde-3-phosphate dehydrogenase [Apis mellifera]
gi|48142692	XP_393605	1.202e-06	VIHDNFEIVEGLMTTVHAVTATQK	2654.5	2	PREDICTED: similar to putative glyceraldehyde-3-phosphate dehydrogenase [Apis mellifera]
gi|48142692	XP_393605	1.209e-06	VIHDNFEIVEGLMTTVHAVTATQK	2653.66	3	PREDICTED: similar to putative glyceraldehyde-3-phosphate dehydrogenase [Apis mellifera]
gi|48142692	XP_393605	1.21e-06	VIHDNFEIVEGLMTTVHAVTATQK	2653.03	3	PREDICTED: similar to putative glyceraldehyde-3-phosphate dehydrogenase [Apis mellifera]
gi|48142692	XP_393605	1.216e-06	LTGMAFRVPVHNVSVVDLTVR	2310.46	2	PREDICTED: similar to putative glyceraldehyde-3-phosphate dehydrogenase [Apis mellifera]
gi|48142692	XP_393605	1.217e-06	VIHDNFEIVEGLMTTVHAVTATQK	2654.35	3	PREDICTED: similar to putative glyceraldehyde-3-phosphate dehydrogenase [Apis mellifera]
gi|48142692	XP_393605	1.22e-06	VIHDNFEIVEGLMTTVHAVTATQK	2654.38	3	PREDICTED: similar to putative glyceraldehyde-3-phosphate dehydrogenase [Apis mellifera]
gi|48142692	XP_393605	1.22e-06	VIHDNFEIVEGLMTTVHAVTATQK	2651.74	3	PREDICTED: similar to putative glyceraldehyde-3-phosphate dehydrogenase [Apis mellifera]
gi|48142692	XP_393605	1.225e-06	VIHDNFEIVEGLMTTVHAVTATQK	2654.74	3	PREDICTED: similar to putative glyceraldehyde-3-phosphate dehydrogenase [Apis mellifera]
gi|48142692	XP_393605	1.227e-06	VIHDNFEIVEGLMTTVHAVTATQK	2653.51	3	PREDICTED: similar to putative glyceraldehyde-3-phosphate dehydrogenase [Apis mellifera]
gi|48142692	XP_393605	1.228e-06	VIHDNFEIVEGLMTTVHAVTATQK	2653.99	3	PREDICTED: similar to putative glyceraldehyde-3-phosphate dehydrogenase [Apis mellifera]
gi|48142692	XP_393605	1.229e-06	VIHDNFEIVEGLMTTVHAVTATQK	2654.26	3	PREDICTED: similar to putative glyceraldehyde-3-phosphate dehydrogenase [Apis mellifera]
gi|48142692	XP_393605	1.23e-06	VIHDNFEIVEGLMTTVHAVTATQK	2652.91	3	PREDICTED: similar to putative glyceraldehyde-3-phosphate dehydrogenase [Apis mellifera]
gi|48142692	XP_393605	1.235e-06	VIHDNFEIVEGLMTTVHAVTATQK	2654.59	3	PREDICTED: similar to putative glyceraldehyde-3-phosphate dehydrogenase [Apis mellifera]
gi|48142692	XP_393605	1.244e-06	VIHDNFEIVEGLMTTVHAVTATQK	2650.93	3	PREDICTED: similar to putative glyceraldehyde-3-phosphate dehydrogenase [Apis mellifera]
gi|48142692	XP_393605	1.246e-06	VIHDNFEIVEGLMTTVHAVTATQK	2653.09	3	PREDICTED: similar to putative glyceraldehyde-3-phosphate dehydrogenase [Apis mellifera]
gi|48142692	XP_393605	1.248e-06	VIHDNFEIVEGLMTTVHAVTATQK	2653.27	3	PREDICTED: similar to putative glyceraldehyde-3-phosphate dehydrogenase [Apis mellifera]
gi|48142692	XP_393605	1.25e-06	VIHDNFEIVEGLMTTVHAVTATQK	2653.51	3	PREDICTED: similar to putative glyceraldehyde-3-phosphate dehydrogenase [Apis mellifera]
gi|48142692	XP_393605	1.258e-06	VIHDNFEIVEGLMTTVHAVTATQK	2651.8	3	PREDICTED: similar to putative glyceraldehyde-3-phosphate dehydrogenase [Apis mellifera]
gi|48142692	XP_393605	1.263e-06	VIHDNFEIVEGLMTTVHAVTATQK	2653.51	3	PREDICTED: similar to putative glyceraldehyde-3-phosphate dehydrogenase [Apis mellifera]
gi|48142692	XP_393605	1.266e-06	VIHDNFEIVEGLMTTVHAVTATQK	2652.79	3	PREDICTED: similar to putative glyceraldehyde-3-phosphate dehydrogenase [Apis mellifera]
gi|48142692	XP_393605	1.273e-06	VIHDNFEIVEGLMTTVHAVTATQK	2652.91	3	PREDICTED: similar to putative glyceraldehyde-3-phosphate dehydrogenase [Apis mellifera]
gi|48142692	XP_393605	1.279e-06	LTGMAFRVPVHNVSVVDLTVR	2310.64	2	PREDICTED: similar to putative glyceraldehyde-3-phosphate dehydrogenase [Apis mellifera]
gi|48142692	XP_393605	1.28e-06	VIHDNFEIVEGLMTTVHAVTATQK	2654.59	3	PREDICTED: similar to putative glyceraldehyde-3-phosphate dehydrogenase [Apis mellifera]
gi|48142692	XP_393605	1.285e-06	VIHDNFEIVEGLMTTVHAVTATQK	2655.43	3	PREDICTED: similar to putative glyceraldehyde-3-phosphate dehydrogenase [Apis mellifera]
gi|48142692	XP_393605	1.287e-06	VIHDNFEIVEGLMTTVHAVTATQK	2653.84	2	PREDICTED: similar to putative glyceraldehyde-3-phosphate dehydrogenase [Apis mellifera]
gi|48142692	XP_393605	1.289e-06	VIHDNFEIVEGLMTTVHAVTATQK	2654.71	3	PREDICTED: similar to putative glyceraldehyde-3-phosphate dehydrogenase [Apis mellifera]
gi|48142692	XP_393605	1.289e-06	LTGMAFRVPVHNVSVVDLTVR	2309.2	2	PREDICTED: similar to putative glyceraldehyde-3-phosphate dehydrogenase [Apis mellifera]
gi|48142692	XP_393605	1.359e-06	LTGMAFRVPVHNVSVVDLTVR	2310.98	2	PREDICTED: similar to putative glyceraldehyde-3-phosphate dehydrogenase [Apis mellifera]
gi|48142692	XP_393605	1.419e-06	VIHDNFEIVEGLMTTVHAVTATQK	2653.5	2	PREDICTED: similar to putative glyceraldehyde-3-phosphate dehydrogenase [Apis mellifera]
gi|48142692	XP_393605	1.427e-06	VIHDNFEIVEGLMTTVHAVTATQK	2653.28	2	PREDICTED: similar to putative glyceraldehyde-3-phosphate dehydrogenase [Apis mellifera]
gi|48142692	XP_393605	1.43e-06	GILGYTEDEVVSSDFIGDDHASIFDAK	2901.31	3	PREDICTED: similar to putative glyceraldehyde-3-phosphate dehydrogenase [Apis mellifera]
gi|48142692	XP_393605	1.436e-06	LTGMAFRVPVHNVSVVDLTVR	2309.36	2	PREDICTED: similar to putative glyceraldehyde-3-phosphate dehydrogenase [Apis mellifera]
gi|48142692	XP_393605	1.476e-06	VIHDNFEIVEGLMTTVHAVTATQK	2653.38	2	PREDICTED: similar to putative glyceraldehyde-3-phosphate dehydrogenase [Apis mellifera]
gi|48142692	XP_393605	1.497e-06	VIHDNFEIVEGLMTTVHAVTATQK	2655.1	3	PREDICTED: similar to putative glyceraldehyde-3-phosphate dehydrogenase [Apis mellifera]
gi|48142692	XP_393605	1.5e-06	GILGYTEDEVVSSDFIGDDHASIFDAK	2900.65	3	PREDICTED: similar to putative glyceraldehyde-3-phosphate dehydrogenase [Apis mellifera]
gi|48142692	XP_393605	1.531e-06	VIHDNFEIVEGLMTTVHAVTATQK	2653.72	2	PREDICTED: similar to putative glyceraldehyde-3-phosphate dehydrogenase [Apis mellifera]
gi|48142692	XP_393605	1.538e-06	VIHDNFEIVEGLMTTVHAVTATQK	2652.56	2	PREDICTED: similar to putative glyceraldehyde-3-phosphate dehydrogenase [Apis mellifera]
gi|48142692	XP_393605	1.544e-06	VIHDNFEIVEGLMTTVHAVTATQK	2653.06	2	PREDICTED: similar to putative glyceraldehyde-3-phosphate dehydrogenase [Apis mellifera]
gi|48142692	XP_393605	1.584e-06	VIHDNFEIVEGLMTTVHAVTATQK	2653.34	2	PREDICTED: similar to putative glyceraldehyde-3-phosphate dehydrogenase [Apis mellifera]
gi|48142692	XP_393605	1.587e-06	VIHDNFEIVEGLMTTVHAVTATQK	2655.79	3	PREDICTED: similar to putative glyceraldehyde-3-phosphate dehydrogenase [Apis mellifera]
gi|48142692	XP_393605	1.589e-06	VIHDNFEIVEGLMTTVHAVTATQK	2654.35	3	PREDICTED: similar to putative glyceraldehyde-3-phosphate dehydrogenase [Apis mellifera]
gi|48142692	XP_393605	1.598e-06	LTGMAFRVPVHNVSVVDLTVR	2312.2	3	PREDICTED: similar to putative glyceraldehyde-3-phosphate dehydrogenase [Apis mellifera]
gi|48142692	XP_393605	1.629e-06	VIHDNFEIVEGLMTTVHAVTATQK	2654.14	2	PREDICTED: similar to putative glyceraldehyde-3-phosphate dehydrogenase [Apis mellifera]
gi|48142692	XP_393605	1.753e-06	LTGMAFRVPVHNVSVVDLTVR	2308.5	2	PREDICTED: similar to putative glyceraldehyde-3-phosphate dehydrogenase [Apis mellifera]
gi|48142692	XP_393605	1.879e-06	VIHDNFEIVEGLMTTVHAVTATQK	2653.45	3	PREDICTED: similar to putative glyceraldehyde-3-phosphate dehydrogenase [Apis mellifera]
gi|48142692	XP_393605	1.898e-06	VIHDNFEIVEGLMTTVHAVTATQK	2654.83	3	PREDICTED: similar to putative glyceraldehyde-3-phosphate dehydrogenase [Apis mellifera]
gi|48142692	XP_393605	1.973e-06	VIHDNFEIVEGLMTTVHAVTATQK	2654.47	3	PREDICTED: similar to putative glyceraldehyde-3-phosphate dehydrogenase [Apis mellifera]
gi|48142692	XP_393605	1.978e-06	VIHDNFEIVEGLMTTVHAVTATQK	2654.47	3	PREDICTED: similar to putative glyceraldehyde-3-phosphate dehydrogenase [Apis mellifera]
gi|48142692	XP_393605	1.979e-06	VIHDNFEIVEGLMTTVHAVTATQK	2654.53	3	PREDICTED: similar to putative glyceraldehyde-3-phosphate dehydrogenase [Apis mellifera]
gi|48142692	XP_393605	1.983e-06	VIHDNFEIVEGLMTTVHAVTATQK	2654.04	2	PREDICTED: similar to putative glyceraldehyde-3-phosphate dehydrogenase [Apis mellifera]
gi|48142692	XP_393605	1.99e-06	VIHDNFEIVEGLMTTVHAVTATQK	2652.19	3	PREDICTED: similar to putative glyceraldehyde-3-phosphate dehydrogenase [Apis mellifera]
gi|48142692	XP_393605	1.993e-06	VIHDNFEIVEGLMTTVHAVTATQK	2651.62	3	PREDICTED: similar to putative glyceraldehyde-3-phosphate dehydrogenase [Apis mellifera]
gi|48142692	XP_393605	2.015e-06	VIHDNFEIVEGLMTTVHAVTATQK	2654.32	3	PREDICTED: similar to putative glyceraldehyde-3-phosphate dehydrogenase [Apis mellifera]
gi|48142692	XP_393605	2.04e-06	VIHDNFEIVEGLMTTVHAVTATQK	2652.79	3	PREDICTED: similar to putative glyceraldehyde-3-phosphate dehydrogenase [Apis mellifera]
gi|48142692	XP_393605	2.069e-06	VIHDNFEIVEGLMTTVHAVTATQK	2653.57	3	PREDICTED: similar to putative glyceraldehyde-3-phosphate dehydrogenase [Apis mellifera]
gi|48142692	XP_393605	2.073e-06	VIHDNFEIVEGLMTTVHAVTATQK	2654.8	3	PREDICTED: similar to putative glyceraldehyde-3-phosphate dehydrogenase [Apis mellifera]
gi|48142692	XP_393605	2.075e-06	VIHDNFEIVEGLMTTVHAVTATQK	2653.6	3	PREDICTED: similar to putative glyceraldehyde-3-phosphate dehydrogenase [Apis mellifera]
gi|48142692	XP_393605	2.097e-06	VIHDNFEIVEGLMTTVHAVTATQK	2652.9	2	PREDICTED: similar to putative glyceraldehyde-3-phosphate dehydrogenase [Apis mellifera]
gi|48142692	XP_393605	2.147e-06	VIHDNFEIVEGLMTTVHAVTATQK	2654.68	3	PREDICTED: similar to putative glyceraldehyde-3-phosphate dehydrogenase [Apis mellifera]
gi|48142692	XP_393605	2.198e-06	VIHDNFEIVEGLMTTVHAVTATQK	2658.07	3	PREDICTED: similar to putative glyceraldehyde-3-phosphate dehydrogenase [Apis mellifera]
gi|48142692	XP_393605	2.199e-06	EASEGPLKGILGYTEDEVVSSDFIGDDHASIFDAK	3713.56	3	PREDICTED: similar to putative glyceraldehyde-3-phosphate dehydrogenase [Apis mellifera]
gi|48142692	XP_393605	2.268e-06	VIHDNFEIVEGLMTTVHAVTATQK	2655.34	3	PREDICTED: similar to putative glyceraldehyde-3-phosphate dehydrogenase [Apis mellifera]
gi|48142692	XP_393605	2.291e-06	VIHDNFEIVEGLMTTVHAVTATQK	2654.74	3	PREDICTED: similar to putative glyceraldehyde-3-phosphate dehydrogenase [Apis mellifera]
gi|48142692	XP_393605	2.305e-06	VIHDNFEIVEGLMTTVHAVTATQK	2654.62	3	PREDICTED: similar to putative glyceraldehyde-3-phosphate dehydrogenase [Apis mellifera]
gi|48142692	XP_393605	2.305e-06	VIHDNFEIVEGLMTTVHAVTATQK	2654.14	3	PREDICTED: similar to putative glyceraldehyde-3-phosphate dehydrogenase [Apis mellifera]
gi|48142692	XP_393605	2.306e-06	VIHDNFEIVEGLMTTVHAVTATQK	2655.01	3	PREDICTED: similar to putative glyceraldehyde-3-phosphate dehydrogenase [Apis mellifera]
gi|48142692	XP_393605	2.315e-06	VIHDNFEIVEGLMTTVHAVTATQK	2654.89	3	PREDICTED: similar to putative glyceraldehyde-3-phosphate dehydrogenase [Apis mellifera]
gi|48142692	XP_393605	2.329e-06	VIHDNFEIVEGLMTTVHAVTATQK	2653.69	3	PREDICTED: similar to putative glyceraldehyde-3-phosphate dehydrogenase [Apis mellifera]
gi|48142692	XP_393605	2.333e-06	VIHDNFEIVEGLMTTVHAVTATQK	2654.62	3	PREDICTED: similar to putative glyceraldehyde-3-phosphate dehydrogenase [Apis mellifera]
gi|48142692	XP_393605	2.336e-06	VIHDNFEIVEGLMTTVHAVTATQK	2653.75	3	PREDICTED: similar to putative glyceraldehyde-3-phosphate dehydrogenase [Apis mellifera]
gi|48142692	XP_393605	2.347e-06	VIHDNFEIVEGLMTTVHAVTATQK	2652.91	3	PREDICTED: similar to putative glyceraldehyde-3-phosphate dehydrogenase [Apis mellifera]
gi|48142692	XP_393605	2.37e-06	VIHDNFEIVEGLMTTVHAVTATQK	2654.2	3	PREDICTED: similar to putative glyceraldehyde-3-phosphate dehydrogenase [Apis mellifera]
gi|48142692	XP_393605	2.37e-06	VIHDNFEIVEGLMTTVHAVTATQK	2653.57	3	PREDICTED: similar to putative glyceraldehyde-3-phosphate dehydrogenase [Apis mellifera]
gi|48142692	XP_393605	2.371e-06	LTGMAFRVPVHNVSVVDLTVR	2310.08	2	PREDICTED: similar to putative glyceraldehyde-3-phosphate dehydrogenase [Apis mellifera]
gi|48142692	XP_393605	2.375e-06	VIHDNFEIVEGLMTTVHAVTATQK	2654.14	3	PREDICTED: similar to putative glyceraldehyde-3-phosphate dehydrogenase [Apis mellifera]
gi|48142692	XP_393605	2.38e-06	VIHDNFEIVEGLMTTVHAVTATQK	2653.66	3	PREDICTED: similar to putative glyceraldehyde-3-phosphate dehydrogenase [Apis mellifera]
gi|48142692	XP_393605	2.383e-06	VIHDNFEIVEGLMTTVHAVTATQK	2654.38	3	PREDICTED: similar to putative glyceraldehyde-3-phosphate dehydrogenase [Apis mellifera]
gi|48142692	XP_393605	2.392e-06	LTGMAFRVPVHNVSVVDLTVR	2309.06	2	PREDICTED: similar to putative glyceraldehyde-3-phosphate dehydrogenase [Apis mellifera]
gi|48142692	XP_393605	2.407e-06	VIHDNFEIVEGLMTTVHAVTATQK	2654.71	3	PREDICTED: similar to putative glyceraldehyde-3-phosphate dehydrogenase [Apis mellifera]
gi|48142692	XP_393605	2.411e-06	VIHDNFEIVEGLMTTVHAVTATQK	2654.56	3	PREDICTED: similar to putative glyceraldehyde-3-phosphate dehydrogenase [Apis mellifera]
gi|48142692	XP_393605	2.433e-06	VIHDNFEIVEGLMTTVHAVTATQK	2653.09	3	PREDICTED: similar to putative glyceraldehyde-3-phosphate dehydrogenase [Apis mellifera]
gi|48142692	XP_393605	2.435e-06	VIHDNFEIVEGLMTTVHAVTATQK	2650.9	3	PREDICTED: similar to putative glyceraldehyde-3-phosphate dehydrogenase [Apis mellifera]
gi|48142692	XP_393605	2.435e-06	VIHDNFEIVEGLMTTVHAVTATQK	2653.84	3	PREDICTED: similar to putative glyceraldehyde-3-phosphate dehydrogenase [Apis mellifera]
gi|48142692	XP_393605	2.459e-06	VIHDNFEIVEGLMTTVHAVTATQK	2654.83	3	PREDICTED: similar to putative glyceraldehyde-3-phosphate dehydrogenase [Apis mellifera]
gi|48142692	XP_393605	2.46e-06	VIHDNFEIVEGLMTTVHAVTATQK	2653.72	3	PREDICTED: similar to putative glyceraldehyde-3-phosphate dehydrogenase [Apis mellifera]
gi|48142692	XP_393605	2.46e-06	VIHDNFEIVEGLMTTVHAVTATQK	2652.91	3	PREDICTED: similar to putative glyceraldehyde-3-phosphate dehydrogenase [Apis mellifera]
gi|48142692	XP_393605	2.461e-06	VIHDNFEIVEGLMTTVHAVTATQK	2654.59	3	PREDICTED: similar to putative glyceraldehyde-3-phosphate dehydrogenase [Apis mellifera]
gi|48142692	XP_393605	2.481e-06	VIHDNFEIVEGLMTTVHAVTATQK	2653.39	3	PREDICTED: similar to putative glyceraldehyde-3-phosphate dehydrogenase [Apis mellifera]
gi|48142692	XP_393605	2.481e-06	VIHDNFEIVEGLMTTVHAVTATQK	2654.53	3	PREDICTED: similar to putative glyceraldehyde-3-phosphate dehydrogenase [Apis mellifera]
gi|48142692	XP_393605	2.505e-06	VIHDNFEIVEGLMTTVHAVTATQK	2655.46	3	PREDICTED: similar to putative glyceraldehyde-3-phosphate dehydrogenase [Apis mellifera]
gi|48142692	XP_393605	2.511e-06	VIHDNFEIVEGLMTTVHAVTATQK	2656.63	3	PREDICTED: similar to putative glyceraldehyde-3-phosphate dehydrogenase [Apis mellifera]
gi|48142692	XP_393605	2.518e-06	VIHDNFEIVEGLMTTVHAVTATQK	2654.68	3	PREDICTED: similar to putative glyceraldehyde-3-phosphate dehydrogenase [Apis mellifera]
gi|48142692	XP_393605	2.526e-06	VIHDNFEIVEGLMTTVHAVTATQK	2654.59	3	PREDICTED: similar to putative glyceraldehyde-3-phosphate dehydrogenase [Apis mellifera]
gi|48142692	XP_393605	2.53e-06	VIHDNFEIVEGLMTTVHAVTATQK	2651.47	3	PREDICTED: similar to putative glyceraldehyde-3-phosphate dehydrogenase [Apis mellifera]
gi|48142692	XP_393605	2.534e-06	VIHDNFEIVEGLMTTVHAVTATQK	2654.44	3	PREDICTED: similar to putative glyceraldehyde-3-phosphate dehydrogenase [Apis mellifera]
gi|48142692	XP_393605	2.539e-06	VIHDNFEIVEGLMTTVHAVTATQK	2655.07	3	PREDICTED: similar to putative glyceraldehyde-3-phosphate dehydrogenase [Apis mellifera]
gi|48142692	XP_393605	2.584e-06	VIHDNFEIVEGLMTTVHAVTATQK	2654.59	3	PREDICTED: similar to putative glyceraldehyde-3-phosphate dehydrogenase [Apis mellifera]
gi|48142692	XP_393605	2.613e-06	VIHDNFEIVEGLMTTVHAVTATQK	2655.22	3	PREDICTED: similar to putative glyceraldehyde-3-phosphate dehydrogenase [Apis mellifera]
gi|48142692	XP_393605	2.709e-06	VIHDNFEIVEGLMTTVHAVTATQK	2652.82	3	PREDICTED: similar to putative glyceraldehyde-3-phosphate dehydrogenase [Apis mellifera]
gi|48142692	XP_393605	2.73e-06	VIHDNFEIVEGLMTTVHAVTATQK	2652.04	3	PREDICTED: similar to putative glyceraldehyde-3-phosphate dehydrogenase [Apis mellifera]
gi|48142692	XP_393605	2.803e-06	VIHDNFEIVEGLMTTVHAVTATQK	2651.26	3	PREDICTED: similar to putative glyceraldehyde-3-phosphate dehydrogenase [Apis mellifera]
gi|48142692	XP_393605	2.889e-06	GILGYTEDEVVSSDFIGDDHASIFDAK	2901.46	3	PREDICTED: similar to putative glyceraldehyde-3-phosphate dehydrogenase [Apis mellifera]
gi|48142692	XP_393605	2.936e-06	VIHDNFEIVEGLMTTVHAVTATQK	2657.2	3	PREDICTED: similar to putative glyceraldehyde-3-phosphate dehydrogenase [Apis mellifera]
gi|48142692	XP_393605	2.962e-06	VIHDNFEIVEGLMTTVHAVTATQK	2655.46	3	PREDICTED: similar to putative glyceraldehyde-3-phosphate dehydrogenase [Apis mellifera]
gi|48142692	XP_393605	2.972e-06	VIHDNFEIVEGLMTTVHAVTATQK	2654.74	2	PREDICTED: similar to putative glyceraldehyde-3-phosphate dehydrogenase [Apis mellifera]
gi|48142692	XP_393605	2.985e-06	VIHDNFEIVEGLMTTVHAVTATQK	2653.03	3	PREDICTED: similar to putative glyceraldehyde-3-phosphate dehydrogenase [Apis mellifera]
gi|48142692	XP_393605	3.011e-06	VIHDNFEIVEGLMTTVHAVTATQK	2653.3	3	PREDICTED: similar to putative glyceraldehyde-3-phosphate dehydrogenase [Apis mellifera]
gi|48142692	XP_393605	3.03e-06	VIHDNFEIVEGLMTTVHAVTATQK	2654.08	3	PREDICTED: similar to putative glyceraldehyde-3-phosphate dehydrogenase [Apis mellifera]
gi|48142692	XP_393605	3.058e-06	VIHDNFEIVEGLMTTVHAVTATQK	2654.38	3	PREDICTED: similar to putative glyceraldehyde-3-phosphate dehydrogenase [Apis mellifera]
gi|48142692	XP_393605	3.117e-06	VIHDNFEIVEGLMTTVHAVTATQK	2654.8	3	PREDICTED: similar to putative glyceraldehyde-3-phosphate dehydrogenase [Apis mellifera]
gi|48142692	XP_393605	3.121e-06	VIHDNFEIVEGLMTTVHAVTATQK	2653.54	3	PREDICTED: similar to putative glyceraldehyde-3-phosphate dehydrogenase [Apis mellifera]
gi|48142692	XP_393605	3.135e-06	VIHDNFEIVEGLMTTVHAVTATQK	2654.38	3	PREDICTED: similar to putative glyceraldehyde-3-phosphate dehydrogenase [Apis mellifera]
gi|48142692	XP_393605	3.173e-06	VIHDNFEIVEGLMTTVHAVTATQK	2654.11	3	PREDICTED: similar to putative glyceraldehyde-3-phosphate dehydrogenase [Apis mellifera]
gi|48142692	XP_393605	3.18e-06	VPVHNVSVVDLTVR	1534.28	2	PREDICTED: similar to putative glyceraldehyde-3-phosphate dehydrogenase [Apis mellifera]
gi|48142692	XP_393605	3.191e-06	VIHDNFEIVEGLMTTVHAVTATQK	2654.95	3	PREDICTED: similar to putative glyceraldehyde-3-phosphate dehydrogenase [Apis mellifera]
gi|48142692	XP_393605	3.191e-06	VIHDNFEIVEGLMTTVHAVTATQK	2655.34	3	PREDICTED: similar to putative glyceraldehyde-3-phosphate dehydrogenase [Apis mellifera]
gi|48142692	XP_393605	3.198e-06	VIHDNFEIVEGLMTTVHAVTATQK	2652.82	3	PREDICTED: similar to putative glyceraldehyde-3-phosphate dehydrogenase [Apis mellifera]
gi|48142692	XP_393605	3.247e-06	VIHDNFEIVEGLMTTVHAVTATQK	2654.32	3	PREDICTED: similar to putative glyceraldehyde-3-phosphate dehydrogenase [Apis mellifera]
gi|48142692	XP_393605	3.25e-06	VIHDNFEIVEGLMTTVHAVTATQK	2653.75	3	PREDICTED: similar to putative glyceraldehyde-3-phosphate dehydrogenase [Apis mellifera]
gi|48142692	XP_393605	3.287e-06	VIHDNFEIVEGLMTTVHAVTATQK	2654.32	3	PREDICTED: similar to putative glyceraldehyde-3-phosphate dehydrogenase [Apis mellifera]
gi|48142692	XP_393605	3.291e-06	VIHDNFEIVEGLMTTVHAVTATQK	2654.71	3	PREDICTED: similar to putative glyceraldehyde-3-phosphate dehydrogenase [Apis mellifera]
gi|48142692	XP_393605	3.295e-06	VIHDNFEIVEGLMTTVHAVTATQK	2654.23	3	PREDICTED: similar to putative glyceraldehyde-3-phosphate dehydrogenase [Apis mellifera]
gi|48142692	XP_393605	3.3e-06	GILGYTEDEVVSSDFIGDDHASIFDAK	2901.73	3	PREDICTED: similar to putative glyceraldehyde-3-phosphate dehydrogenase [Apis mellifera]
gi|48142692	XP_393605	3.313e-06	LTGMAFRVPVHNVSVVDLTVR	2311.57	3	PREDICTED: similar to putative glyceraldehyde-3-phosphate dehydrogenase [Apis mellifera]
gi|48142692	XP_393605	3.317e-06	VIHDNFEIVEGLMTTVHAVTATQK	2658.22	3	PREDICTED: similar to putative glyceraldehyde-3-phosphate dehydrogenase [Apis mellifera]
gi|48142692	XP_393605	3.326e-06	VIHDNFEIVEGLMTTVHAVTATQK	2655.04	3	PREDICTED: similar to putative glyceraldehyde-3-phosphate dehydrogenase [Apis mellifera]
gi|48142692	XP_393605	3.343e-06	VIHDNFEIVEGLMTTVHAVTATQK	2654.11	3	PREDICTED: similar to putative glyceraldehyde-3-phosphate dehydrogenase [Apis mellifera]
gi|48142692	XP_393605	3.349e-06	VIHDNFEIVEGLMTTVHAVTATQK	2651.92	3	PREDICTED: similar to putative glyceraldehyde-3-phosphate dehydrogenase [Apis mellifera]
gi|48142692	XP_393605	3.363e-06	VIHDNFEIVEGLMTTVHAVTATQK	2653.51	3	PREDICTED: similar to putative glyceraldehyde-3-phosphate dehydrogenase [Apis mellifera]
gi|48142692	XP_393605	3.395e-06	VIHDNFEIVEGLMTTVHAVTATQK	2655.58	3	PREDICTED: similar to putative glyceraldehyde-3-phosphate dehydrogenase [Apis mellifera]
gi|48142692	XP_393605	3.397e-06	VIHDNFEIVEGLMTTVHAVTATQK	2654.56	3	PREDICTED: similar to putative glyceraldehyde-3-phosphate dehydrogenase [Apis mellifera]
gi|48142692	XP_393605	3.427e-06	LTGMAFRVPVHNVSVVDLTVR	2310.64	2	PREDICTED: similar to putative glyceraldehyde-3-phosphate dehydrogenase [Apis mellifera]
gi|48142692	XP_393605	3.452e-06	VIHDNFEIVEGLMTTVHAVTATQK	2655.52	3	PREDICTED: similar to putative glyceraldehyde-3-phosphate dehydrogenase [Apis mellifera]
gi|48142692	XP_393605	3.467e-06	VIHDNFEIVEGLMTTVHAVTATQK	2654.65	3	PREDICTED: similar to putative glyceraldehyde-3-phosphate dehydrogenase [Apis mellifera]
gi|48142692	XP_393605	3.517e-06	VIHDNFEIVEGLMTTVHAVTATQK	2653.24	3	PREDICTED: similar to putative glyceraldehyde-3-phosphate dehydrogenase [Apis mellifera]
gi|48142692	XP_393605	3.561e-06	VIHDNFEIVEGLMTTVHAVTATQK	2654.14	3	PREDICTED: similar to putative glyceraldehyde-3-phosphate dehydrogenase [Apis mellifera]
gi|48142692	XP_393605	3.58e-06	VIHDNFEIVEGLMTTVHAVTATQK	2652.13	3	PREDICTED: similar to putative glyceraldehyde-3-phosphate dehydrogenase [Apis mellifera]
gi|48142692	XP_393605	3.625e-06	VIHDNFEIVEGLMTTVHAVTATQK	2653.15	3	PREDICTED: similar to putative glyceraldehyde-3-phosphate dehydrogenase [Apis mellifera]
gi|48142692	XP_393605	3.68e-06	VIHDNFEIVEGLMTTVHAVTATQK	2655.1	3	PREDICTED: similar to putative glyceraldehyde-3-phosphate dehydrogenase [Apis mellifera]
gi|48142692	XP_393605	3.699e-06	VIHDNFEIVEGLMTTVHAVTATQK	2654.59	3	PREDICTED: similar to putative glyceraldehyde-3-phosphate dehydrogenase [Apis mellifera]
gi|48142692	XP_393605	3.703e-06	VIHDNFEIVEGLMTTVHAVTATQK	2654.56	3	PREDICTED: similar to putative glyceraldehyde-3-phosphate dehydrogenase [Apis mellifera]
gi|48142692	XP_393605	3.726e-06	VIHDNFEIVEGLMTTVHAVTATQK	2652.13	3	PREDICTED: similar to putative glyceraldehyde-3-phosphate dehydrogenase [Apis mellifera]
gi|48142692	XP_393605	3.751e-06	VIHDNFEIVEGLMTTVHAVTATQK	2654.2	3	PREDICTED: similar to putative glyceraldehyde-3-phosphate dehydrogenase [Apis mellifera]
gi|48142692	XP_393605	3.776e-06	GILGYTEDEVVSSDFIGDDHASIFDAK	2900.68	3	PREDICTED: similar to putative glyceraldehyde-3-phosphate dehydrogenase [Apis mellifera]
gi|48142692	XP_393605	3.872e-06	VIHDNFEIVEGLMTTVHAVTATQK	2653.96	2	PREDICTED: similar to putative glyceraldehyde-3-phosphate dehydrogenase [Apis mellifera]
gi|48142692	XP_393605	3.971e-06	GILGYTEDEVVSSDFIGDDHASIFDAK	2901.88	3	PREDICTED: similar to putative glyceraldehyde-3-phosphate dehydrogenase [Apis mellifera]
gi|48142692	XP_393605	4.205e-06	VIHDNFEIVEGLMTTVHAVTATQK	2655.01	3	PREDICTED: similar to putative glyceraldehyde-3-phosphate dehydrogenase [Apis mellifera]
gi|48142692	XP_393605	4.229e-06	VIHDNFEIVEGLMTTVHAVTATQK	2655.46	3	PREDICTED: similar to putative glyceraldehyde-3-phosphate dehydrogenase [Apis mellifera]
gi|48142692	XP_393605	4.284e-06	VIHDNFEIVEGLMTTVHAVTATQK	2653.99	3	PREDICTED: similar to putative glyceraldehyde-3-phosphate dehydrogenase [Apis mellifera]
gi|48142692	XP_393605	4.301e-06	VIHDNFEIVEGLMTTVHAVTATQK	2655.04	3	PREDICTED: similar to putative glyceraldehyde-3-phosphate dehydrogenase [Apis mellifera]
gi|48142692	XP_393605	4.316e-06	VIHDNFEIVEGLMTTVHAVTATQK	2654.71	3	PREDICTED: similar to putative glyceraldehyde-3-phosphate dehydrogenase [Apis mellifera]
gi|48142692	XP_393605	4.329e-06	GILGYTEDEVVSSDFIGDDHASIFDAK	2902.15	3	PREDICTED: similar to putative glyceraldehyde-3-phosphate dehydrogenase [Apis mellifera]
gi|48142692	XP_393605	4.422e-06	VIHDNFEIVEGLMTTVHAVTATQK	2650.03	3	PREDICTED: similar to putative glyceraldehyde-3-phosphate dehydrogenase [Apis mellifera]
gi|48142692	XP_393605	4.458e-06	VIHDNFEIVEGLMTTVHAVTATQK	2655.61	3	PREDICTED: similar to putative glyceraldehyde-3-phosphate dehydrogenase [Apis mellifera]
gi|48142692	XP_393605	4.522e-06	VIHDNFEIVEGLMTTVHAVTATQK	2655.22	3	PREDICTED: similar to putative glyceraldehyde-3-phosphate dehydrogenase [Apis mellifera]
gi|48142692	XP_393605	4.532e-06	VIHDNFEIVEGLMTTVHAVTATQK	2654.44	3	PREDICTED: similar to putative glyceraldehyde-3-phosphate dehydrogenase [Apis mellifera]
gi|48142692	XP_393605	4.639e-06	VIHDNFEIVEGLMTTVHAVTATQK	2655.22	3	PREDICTED: similar to putative glyceraldehyde-3-phosphate dehydrogenase [Apis mellifera]
gi|48142692	XP_393605	4.644e-06	VIHDNFEIVEGLMTTVHAVTATQK	2654.5	3	PREDICTED: similar to putative glyceraldehyde-3-phosphate dehydrogenase [Apis mellifera]
gi|48142692	XP_393605	4.765e-06	VIHDNFEIVEGLMTTVHAVTATQK	2655.76	3	PREDICTED: similar to putative glyceraldehyde-3-phosphate dehydrogenase [Apis mellifera]
gi|48142692	XP_393605	4.985e-06	VIHDNFEIVEGLMTTVHAVTATQK	2654.11	3	PREDICTED: similar to putative glyceraldehyde-3-phosphate dehydrogenase [Apis mellifera]
gi|48142692	XP_393605	5.152e-06	GILGYTEDEVVSSDFIGDDHASIFDAK	2901.19	3	PREDICTED: similar to putative glyceraldehyde-3-phosphate dehydrogenase [Apis mellifera]
gi|48142692	XP_393605	5.278e-06	VIHDNFEIVEGLMTTVHAVTATQK	2651.92	3	PREDICTED: similar to putative glyceraldehyde-3-phosphate dehydrogenase [Apis mellifera]
gi|48142692	XP_393605	5.47e-06	VIHDNFEIVEGLMTTVHAVTATQK	2652.91	3	PREDICTED: similar to putative glyceraldehyde-3-phosphate dehydrogenase [Apis mellifera]
gi|48142692	XP_393605	5.491e-06	GILGYTEDEVVSSDFIGDDHASIFDAK	2901.19	3	PREDICTED: similar to putative glyceraldehyde-3-phosphate dehydrogenase [Apis mellifera]
gi|48142692	XP_393605	5.624e-06	LTGMAFRVPVHNVSVVDLTVR	2309.94	2	PREDICTED: similar to putative glyceraldehyde-3-phosphate dehydrogenase [Apis mellifera]
gi|48142692	XP_393605	5.625e-06	VIHDNFEIVEGLMTTVHAVTATQK	2656.72	3	PREDICTED: similar to putative glyceraldehyde-3-phosphate dehydrogenase [Apis mellifera]
gi|48142692	XP_393605	5.662e-06	VIHDNFEIVEGLMTTVHAVTATQK	2652.91	3	PREDICTED: similar to putative glyceraldehyde-3-phosphate dehydrogenase [Apis mellifera]
gi|48142692	XP_393605	5.693e-06	VIHDNFEIVEGLMTTVHAVTATQK	2654.92	3	PREDICTED: similar to putative glyceraldehyde-3-phosphate dehydrogenase [Apis mellifera]
gi|48142692	XP_393605	5.727e-06	VIHDNFEIVEGLMTTVHAVTATQK	2654.95	3	PREDICTED: similar to putative glyceraldehyde-3-phosphate dehydrogenase [Apis mellifera]
gi|48142692	XP_393605	5.864e-06	VIHDNFEIVEGLMTTVHAVTATQK	2652.28	3	PREDICTED: similar to putative glyceraldehyde-3-phosphate dehydrogenase [Apis mellifera]
gi|48142692	XP_393605	5.874e-06	VIHDNFEIVEGLMTTVHAVTATQK	2655.01	3	PREDICTED: similar to putative glyceraldehyde-3-phosphate dehydrogenase [Apis mellifera]
gi|48142692	XP_393605	5.901e-06	VPVHNVSVVDLTVR	1533.78	2	PREDICTED: similar to putative glyceraldehyde-3-phosphate dehydrogenase [Apis mellifera]
gi|48142692	XP_393605	6.076e-06	VPVHNVSVVDLTVR	1533.62	2	PREDICTED: similar to putative glyceraldehyde-3-phosphate dehydrogenase [Apis mellifera]
gi|48142692	XP_393605	6.197e-06	VIHDNFEIVEGLMTTVHAVTATQK	2654.56	3	PREDICTED: similar to putative glyceraldehyde-3-phosphate dehydrogenase [Apis mellifera]
gi|48142692	XP_393605	6.25e-06	VIHDNFEIVEGLMTTVHAVTATQK	2653.06	3	PREDICTED: similar to putative glyceraldehyde-3-phosphate dehydrogenase [Apis mellifera]
gi|48142692	XP_393605	6.261e-06	VIHDNFEIVEGLMTTVHAVTATQK	2654.32	2	PREDICTED: similar to putative glyceraldehyde-3-phosphate dehydrogenase [Apis mellifera]
gi|48142692	XP_393605	6.315e-06	GILGYTEDEVVSSDFIGDDHASIFDAK	2901.52	3	PREDICTED: similar to putative glyceraldehyde-3-phosphate dehydrogenase [Apis mellifera]
gi|48142692	XP_393605	6.382e-06	LTGMAFRVPVHNVSVVDLTVR	2309.32	2	PREDICTED: similar to putative glyceraldehyde-3-phosphate dehydrogenase [Apis mellifera]
gi|48142692	XP_393605	6.394e-06	VIHDNFEIVEGLMTTVHAVTATQK	2655.19	3	PREDICTED: similar to putative glyceraldehyde-3-phosphate dehydrogenase [Apis mellifera]
gi|48142692	XP_393605	6.461e-06	VIHDNFEIVEGLMTTVHAVTATQK	2653.99	3	PREDICTED: similar to putative glyceraldehyde-3-phosphate dehydrogenase [Apis mellifera]
gi|48142692	XP_393605	6.627e-06	VIHDNFEIVEGLMTTVHAVTATQK	2652.1	3	PREDICTED: similar to putative glyceraldehyde-3-phosphate dehydrogenase [Apis mellifera]
gi|48142692	XP_393605	6.631e-06	GILGYTEDEVVSSDFIGDDHASIFDAK	2901.67	3	PREDICTED: similar to putative glyceraldehyde-3-phosphate dehydrogenase [Apis mellifera]
gi|48142692	XP_393605	6.805e-06	VIHDNFEIVEGLMTTVHAVTATQK	2655.07	3	PREDICTED: similar to putative glyceraldehyde-3-phosphate dehydrogenase [Apis mellifera]
gi|48142692	XP_393605	6.889e-06	GILGYTEDEVVSSDFIGDDHASIFDAK	2899.9	3	PREDICTED: similar to putative glyceraldehyde-3-phosphate dehydrogenase [Apis mellifera]
gi|48142692	XP_393605	6.968e-06	VIHDNFEIVEGLMTTVHAVTATQK	2653.33	3	PREDICTED: similar to putative glyceraldehyde-3-phosphate dehydrogenase [Apis mellifera]
gi|48142692	XP_393605	7.078e-06	VIHDNFEIVEGLMTTVHAVTATQK	2654.14	3	PREDICTED: similar to putative glyceraldehyde-3-phosphate dehydrogenase [Apis mellifera]
gi|48142692	XP_393605	7.308e-06	GILGYTEDEVVSSDFIGDDHASIFDAK	2899.72	3	PREDICTED: similar to putative glyceraldehyde-3-phosphate dehydrogenase [Apis mellifera]
gi|48142692	XP_393605	7.45e-06	VIHDNFEIVEGLMTTVHAVTATQK	2653.21	3	PREDICTED: similar to putative glyceraldehyde-3-phosphate dehydrogenase [Apis mellifera]
gi|48142692	XP_393605	7.791e-06	GILGYTEDEVVSSDFIGDDHASIFDAK	2901.67	3	PREDICTED: similar to putative glyceraldehyde-3-phosphate dehydrogenase [Apis mellifera]
gi|48142692	XP_393605	8.339e-06	VIHDNFEIVEGLMTTVHAVTATQK	2654.59	3	PREDICTED: similar to putative glyceraldehyde-3-phosphate dehydrogenase [Apis mellifera]
gi|48142692	XP_393605	8.49e-06	VIHDNFEIVEGLMTTVHAVTATQK	2654.64	2	PREDICTED: similar to putative glyceraldehyde-3-phosphate dehydrogenase [Apis mellifera]
gi|48142692	XP_393605	8.553e-06	VIHDNFEIVEGLMTTVHAVTATQK	2653.08	2	PREDICTED: similar to putative glyceraldehyde-3-phosphate dehydrogenase [Apis mellifera]
gi|48142692	XP_393605	8.665e-06	VIHDNFEIVEGLMTTVHAVTATQK	2654.53	3	PREDICTED: similar to putative glyceraldehyde-3-phosphate dehydrogenase [Apis mellifera]
gi|48142692	XP_393605	8.72e-06	VIHDNFEIVEGLMTTVHAVTATQK	2654.71	3	PREDICTED: similar to putative glyceraldehyde-3-phosphate dehydrogenase [Apis mellifera]
gi|48142692	XP_393605	8.834e-06	VIHDNFEIVEGLMTTVHAVTATQK	2653.69	3	PREDICTED: similar to putative glyceraldehyde-3-phosphate dehydrogenase [Apis mellifera]
gi|48142692	XP_393605	8.917e-06	VIHDNFEIVEGLMTTVHAVTATQK	2654.92	3	PREDICTED: similar to putative glyceraldehyde-3-phosphate dehydrogenase [Apis mellifera]
gi|48142692	XP_393605	9.047e-06	VIHDNFEIVEGLMTTVHAVTATQK	2653.27	3	PREDICTED: similar to putative glyceraldehyde-3-phosphate dehydrogenase [Apis mellifera]
gi|48142692	XP_393605	9.364e-06	GILGYTEDEVVSSDFIGDDHASIFDAK	2901.73	3	PREDICTED: similar to putative glyceraldehyde-3-phosphate dehydrogenase [Apis mellifera]
gi|48142692	XP_393605	9.605e-06	GILGYTEDEVVSSDFIGDDHASIFDAK	2901.37	3	PREDICTED: similar to putative glyceraldehyde-3-phosphate dehydrogenase [Apis mellifera]
gi|48142692	XP_393605	1.005e-05	GILGYTEDEVVSSDFIGDDHASIFDAK	2899.72	3	PREDICTED: similar to putative glyceraldehyde-3-phosphate dehydrogenase [Apis mellifera]
gi|48142692	XP_393605	1.08e-05	LTGMAFRVPVHNVSVVDLTVR	2312.17	3	PREDICTED: similar to putative glyceraldehyde-3-phosphate dehydrogenase [Apis mellifera]
gi|48142692	XP_393605	1.093e-05	GILGYTEDEVVSSDFIGDDHASIFDAK	2901.34	3	PREDICTED: similar to putative glyceraldehyde-3-phosphate dehydrogenase [Apis mellifera]
gi|48142692	XP_393605	1.162e-05	VIHDNFEIVEGLMTTVHAVTATQK	2652.94	2	PREDICTED: similar to putative glyceraldehyde-3-phosphate dehydrogenase [Apis mellifera]
gi|48142692	XP_393605	1.185e-05	VIHDNFEIVEGLMTTVHAVTATQK	2653.66	2	PREDICTED: similar to putative glyceraldehyde-3-phosphate dehydrogenase [Apis mellifera]
gi|48142692	XP_393605	1.242e-05	VIHDNFEIVEGLMTTVHAVTATQK	2654.05	3	PREDICTED: similar to putative glyceraldehyde-3-phosphate dehydrogenase [Apis mellifera]
gi|48142692	XP_393605	1.31e-05	GILGYTEDEVVSSDFIGDDHASIFDAK	2901.67	3	PREDICTED: similar to putative glyceraldehyde-3-phosphate dehydrogenase [Apis mellifera]
gi|48142692	XP_393605	1.314e-05	GILGYTEDEVVSSDFIGDDHASIFDAK	2899.93	3	PREDICTED: similar to putative glyceraldehyde-3-phosphate dehydrogenase [Apis mellifera]
gi|48142692	XP_393605	1.404e-05	VIHDNFEIVEGLMTTVHAVTATQK	2654.82	2	PREDICTED: similar to putative glyceraldehyde-3-phosphate dehydrogenase [Apis mellifera]
gi|48142692	XP_393605	1.415e-05	VPVHNVSVVDLTVR	1533.24	2	PREDICTED: similar to putative glyceraldehyde-3-phosphate dehydrogenase [Apis mellifera]
gi|48142692	XP_393605	1.418e-05	GILGYTEDEVVSSDFIGDDHASIFDAK	2901.46	3	PREDICTED: similar to putative glyceraldehyde-3-phosphate dehydrogenase [Apis mellifera]
gi|48142692	XP_393605	1.433e-05	GILGYTEDEVVSSDFIGDDHASIFDAK	2901.55	3	PREDICTED: similar to putative glyceraldehyde-3-phosphate dehydrogenase [Apis mellifera]
gi|48142692	XP_393605	1.482e-05	GILGYTEDEVVSSDFIGDDHASIFDAK	2901.67	3	PREDICTED: similar to putative glyceraldehyde-3-phosphate dehydrogenase [Apis mellifera]
gi|48142692	XP_393605	1.695e-05	VIHDNFEIVEGLMTTVHAVTATQK	2654.11	3	PREDICTED: similar to putative glyceraldehyde-3-phosphate dehydrogenase [Apis mellifera]
gi|48142692	XP_393605	1.717e-05	VIHDNFEIVEGLMTTVHAVTATQK	2654.02	2	PREDICTED: similar to putative glyceraldehyde-3-phosphate dehydrogenase [Apis mellifera]
gi|48142692	XP_393605	1.794e-05	GILGYTEDEVVSSDFIGDDHASIFDAK	2901.01	3	PREDICTED: similar to putative glyceraldehyde-3-phosphate dehydrogenase [Apis mellifera]
gi|48142692	XP_393605	1.863e-05	GILGYTEDEVVSSDFIGDDHASIFDAK	2901.4	3	PREDICTED: similar to putative glyceraldehyde-3-phosphate dehydrogenase [Apis mellifera]
gi|48142692	XP_393605	1.913e-05	VIHDNFEIVEGLMTTVHAVTATQK	2653.84	3	PREDICTED: similar to putative glyceraldehyde-3-phosphate dehydrogenase [Apis mellifera]
gi|48142692	XP_393605	1.924e-05	VIHDNFEIVEGLMTTVHAVTATQK	2655.76	3	PREDICTED: similar to putative glyceraldehyde-3-phosphate dehydrogenase [Apis mellifera]
gi|48142692	XP_393605	2.036e-05	VPVHNVSVVDLTVR	1536.22	2	PREDICTED: similar to putative glyceraldehyde-3-phosphate dehydrogenase [Apis mellifera]
gi|48142692	XP_393605	2.097e-05	VIHDNFEIVEGLMTTVHAVTATQK	2652.76	2	PREDICTED: similar to putative glyceraldehyde-3-phosphate dehydrogenase [Apis mellifera]
gi|48142692	XP_393605	2.346e-05	GILGYTEDEVVSSDFIGDDHASIFDAK	2901.37	3	PREDICTED: similar to putative glyceraldehyde-3-phosphate dehydrogenase [Apis mellifera]
gi|48142692	XP_393605	2.444e-05	GILGYTEDEVVSSDFIGDDHASIFDAK	2899.75	3	PREDICTED: similar to putative glyceraldehyde-3-phosphate dehydrogenase [Apis mellifera]
gi|48142692	XP_393605	2.467e-05	LTGMAFRVPVHNVSVVDLTVR	2310.26	2	PREDICTED: similar to putative glyceraldehyde-3-phosphate dehydrogenase [Apis mellifera]
gi|48142692	XP_393605	2.526e-05	VIHDNFEIVEGLMTTVHAVTATQK	2652.52	3	PREDICTED: similar to putative glyceraldehyde-3-phosphate dehydrogenase [Apis mellifera]
gi|48142692	XP_393605	2.782e-05	GILGYTEDEVVSSDFIGDDHASIFDAK	2901.73	3	PREDICTED: similar to putative glyceraldehyde-3-phosphate dehydrogenase [Apis mellifera]
gi|48142692	XP_393605	2.921e-05	VPVHNVSVVDLTVR	1533.96	2	PREDICTED: similar to putative glyceraldehyde-3-phosphate dehydrogenase [Apis mellifera]
gi|48142692	XP_393605	3.207e-05	GILGYTEDEVVSSDFIGDDHASIFDAK	2900.02	3	PREDICTED: similar to putative glyceraldehyde-3-phosphate dehydrogenase [Apis mellifera]
gi|48142692	XP_393605	3.283e-05	VIHDNFEIVEGLMTTVHAVTATQK	2654.83	3	PREDICTED: similar to putative glyceraldehyde-3-phosphate dehydrogenase [Apis mellifera]
gi|48142692	XP_393605	3.433e-05	VPVHNVSVVDLTVR	1533.9	2	PREDICTED: similar to putative glyceraldehyde-3-phosphate dehydrogenase [Apis mellifera]
gi|48142692	XP_393605	3.462e-05	VIHDNFEIVEGLMTTVHAVTATQK	2654.44	3	PREDICTED: similar to putative glyceraldehyde-3-phosphate dehydrogenase [Apis mellifera]
gi|48142692	XP_393605	3.503e-05	LTGMAFRVPVHNVSVVDLTVR	2311.99	3	PREDICTED: similar to putative glyceraldehyde-3-phosphate dehydrogenase [Apis mellifera]
gi|48142692	XP_393605	3.542e-05	VIHDNFEIVEGLMTTVHAVTATQK	2655.16	3	PREDICTED: similar to putative glyceraldehyde-3-phosphate dehydrogenase [Apis mellifera]
gi|48142692	XP_393605	3.552e-05	LTGMAFRVPVHNVSVVDLTVR	2309.74	3	PREDICTED: similar to putative glyceraldehyde-3-phosphate dehydrogenase [Apis mellifera]
gi|48142692	XP_393605	3.784e-05	VIHDNFEIVEGLMTTVHAVTATQK	2653.66	3	PREDICTED: similar to putative glyceraldehyde-3-phosphate dehydrogenase [Apis mellifera]
gi|48142692	XP_393605	3.792e-05	LTGMAFRVPVHNVSVVDLTVR	2311.69	3	PREDICTED: similar to putative glyceraldehyde-3-phosphate dehydrogenase [Apis mellifera]
gi|48142692	XP_393605	3.845e-05	LTGMAFRVPVHNVSVVDLTVR	2312.56	3	PREDICTED: similar to putative glyceraldehyde-3-phosphate dehydrogenase [Apis mellifera]
gi|48142692	XP_393605	3.943e-05	VIHDNFEIVEGLMTTVHAVTATQK	2654.02	2	PREDICTED: similar to putative glyceraldehyde-3-phosphate dehydrogenase [Apis mellifera]
gi|48142692	XP_393605	3.983e-05	VIHDNFEIVEGLMTTVHAVTATQK	2653.03	3	PREDICTED: similar to putative glyceraldehyde-3-phosphate dehydrogenase [Apis mellifera]
gi|48142692	XP_393605	4.027e-05	VIHDNFEIVEGLmTTVHAVTATQK	2671.6	3	PREDICTED: similar to putative glyceraldehyde-3-phosphate dehydrogenase [Apis mellifera]
gi|48142692	XP_393605	4.115e-05	GILGYTEDEVVSSDFIGDDHASIFDAK	2899.39	3	PREDICTED: similar to putative glyceraldehyde-3-phosphate dehydrogenase [Apis mellifera]
gi|48142692	XP_393605	4.124e-05	GILGYTEDEVVSSDFIGDDHASIFDAK	2901.1	3	PREDICTED: similar to putative glyceraldehyde-3-phosphate dehydrogenase [Apis mellifera]
gi|48142692	XP_393605	4.277e-05	VIHDNFEIVEGLMTTVHAVTATQK	2652.28	3	PREDICTED: similar to putative glyceraldehyde-3-phosphate dehydrogenase [Apis mellifera]
gi|48142692	XP_393605	4.414e-05	VIHDNFEIVEGLMTTVHAVTATQK	2649.79	3	PREDICTED: similar to putative glyceraldehyde-3-phosphate dehydrogenase [Apis mellifera]
gi|48142692	XP_393605	4.436e-05	GILGYTEDEVVSSDFIGDDHASIFDAK	2901.4	3	PREDICTED: similar to putative glyceraldehyde-3-phosphate dehydrogenase [Apis mellifera]
gi|48142692	XP_393605	4.492e-05	GILGYTEDEVVSSDFIGDDHASIFDAK	2901.49	3	PREDICTED: similar to putative glyceraldehyde-3-phosphate dehydrogenase [Apis mellifera]
gi|48142692	XP_393605	4.533e-05	GILGYTEDEVVSSDFIGDDHASIFDAK	2902.09	3	PREDICTED: similar to putative glyceraldehyde-3-phosphate dehydrogenase [Apis mellifera]
gi|48142692	XP_393605	4.564e-05	VIHDNFEIVEGLMTTVHAVTATQK	2655.01	3	PREDICTED: similar to putative glyceraldehyde-3-phosphate dehydrogenase [Apis mellifera]
gi|48142692	XP_393605	4.61e-05	VIHDNFEIVEGLMTTVHAVTATQK	2655.25	3	PREDICTED: similar to putative glyceraldehyde-3-phosphate dehydrogenase [Apis mellifera]
gi|48142692	XP_393605	4.615e-05	GILGYTEDEVVSSDFIGDDHASIFDAK	2902.39	3	PREDICTED: similar to putative glyceraldehyde-3-phosphate dehydrogenase [Apis mellifera]
gi|48142692	XP_393605	5.51e-05	VIHDNFEIVEGLMTTVHAVTATQK	2653.02	2	PREDICTED: similar to putative glyceraldehyde-3-phosphate dehydrogenase [Apis mellifera]
gi|48142692	XP_393605	5.511e-05	GILGYTEDEVVSSDFIGDDHASIFDAK	2901.25	3	PREDICTED: similar to putative glyceraldehyde-3-phosphate dehydrogenase [Apis mellifera]
gi|48142692	XP_393605	5.574e-05	LTGMAFRVPVHNVSVVDLTVR	2309.89	3	PREDICTED: similar to putative glyceraldehyde-3-phosphate dehydrogenase [Apis mellifera]
gi|48142692	XP_393605	5.692e-05	LTGMAFRVPVHNVSVVDLTVR	2309.38	2	PREDICTED: similar to putative glyceraldehyde-3-phosphate dehydrogenase [Apis mellifera]
gi|48142692	XP_393605	6.005e-05	GILGYTEDEVVSSDFIGDDHASIFDAK	2900.77	3	PREDICTED: similar to putative glyceraldehyde-3-phosphate dehydrogenase [Apis mellifera]
gi|48142692	XP_393605	6.153e-05	GILGYTEDEVVSSDFIGDDHASIFDAK	2899.87	3	PREDICTED: similar to putative glyceraldehyde-3-phosphate dehydrogenase [Apis mellifera]
gi|48142692	XP_393605	6.205e-05	VPVHNVSVVDLTVR	1534.04	2	PREDICTED: similar to putative glyceraldehyde-3-phosphate dehydrogenase [Apis mellifera]
gi|48142692	XP_393605	6.226e-05	LTGMAFRVPVHNVSVVDLTVR	2311.63	3	PREDICTED: similar to putative glyceraldehyde-3-phosphate dehydrogenase [Apis mellifera]
gi|48142692	XP_393605	6.344e-05	LTGMAFRVPVHNVSVVDLTVR	2310.98	2	PREDICTED: similar to putative glyceraldehyde-3-phosphate dehydrogenase [Apis mellifera]
gi|48142692	XP_393605	6.446e-05	LTGMAFRVPVHNVSVVDLTVR	2309.26	3	PREDICTED: similar to putative glyceraldehyde-3-phosphate dehydrogenase [Apis mellifera]
gi|48142692	XP_393605	6.59e-05	GILGYTEDEVVSSDFIGDDHASIFDAK	2900.59	3	PREDICTED: similar to putative glyceraldehyde-3-phosphate dehydrogenase [Apis mellifera]
gi|48142692	XP_393605	6.743e-05	LTGMAFRVPVHNVSVVDLTVR	2310.2	2	PREDICTED: similar to putative glyceraldehyde-3-phosphate dehydrogenase [Apis mellifera]
gi|48142692	XP_393605	6.751e-05	GILGYTEDEVVSSDFIGDDHASIFDAK	2901.31	3	PREDICTED: similar to putative glyceraldehyde-3-phosphate dehydrogenase [Apis mellifera]
gi|48142692	XP_393605	6.813e-05	VIHDNFEIVEGLMTTVHAVTATQK	2656.48	3	PREDICTED: similar to putative glyceraldehyde-3-phosphate dehydrogenase [Apis mellifera]
gi|48142692	XP_393605	7.027e-05	GILGYTEDEVVSSDFIGDDHASIFDAK	2901.94	3	PREDICTED: similar to putative glyceraldehyde-3-phosphate dehydrogenase [Apis mellifera]
gi|48142692	XP_393605	7.033e-05	GILGYTEDEVVSSDFIGDDHASIFDAK	2899.75	3	PREDICTED: similar to putative glyceraldehyde-3-phosphate dehydrogenase [Apis mellifera]
gi|48142692	XP_393605	7.222e-05	VIHDNFEIVEGLMTTVHAVTATQK	2653.46	2	PREDICTED: similar to putative glyceraldehyde-3-phosphate dehydrogenase [Apis mellifera]
gi|48142692	XP_393605	7.373e-05	GILGYTEDEVVSSDFIGDDHASIFDAK	2901.43	3	PREDICTED: similar to putative glyceraldehyde-3-phosphate dehydrogenase [Apis mellifera]
gi|48142692	XP_393605	7.457e-05	VPVHNVSVVDLTVR	1533.76	2	PREDICTED: similar to putative glyceraldehyde-3-phosphate dehydrogenase [Apis mellifera]
gi|48142692	XP_393605	7.558e-05	LTGMAFRVPVHNVSVVDLTVR	2311.54	3	PREDICTED: similar to putative glyceraldehyde-3-phosphate dehydrogenase [Apis mellifera]
gi|48142692	XP_393605	7.766e-05	VIHDNFEIVEGLMTTVHAVTATQK	2654.44	2	PREDICTED: similar to putative glyceraldehyde-3-phosphate dehydrogenase [Apis mellifera]
gi|48142692	XP_393605	8.144e-05	VIHDNFEIVEGLMTTVHAVTATQK	2653.96	3	PREDICTED: similar to putative glyceraldehyde-3-phosphate dehydrogenase [Apis mellifera]
gi|48142692	XP_393605	8.199e-05	VPVHNVSVVDLTVR	1534.4	2	PREDICTED: similar to putative glyceraldehyde-3-phosphate dehydrogenase [Apis mellifera]
gi|48142692	XP_393605	8.402e-05	GILGYTEDEVVSSDFIGDDHASIFDAK	2900.47	3	PREDICTED: similar to putative glyceraldehyde-3-phosphate dehydrogenase [Apis mellifera]
gi|48142692	XP_393605	8.541e-05	LTGMAFRVPVHNVSVVDLTVR	2309.95	3	PREDICTED: similar to putative glyceraldehyde-3-phosphate dehydrogenase [Apis mellifera]
gi|48142692	XP_393605	8.596e-05	LTGMAFRVPVHNVSVVDLTVR	2310.4	3	PREDICTED: similar to putative glyceraldehyde-3-phosphate dehydrogenase [Apis mellifera]
gi|48142692	XP_393605	8.616e-05	LTGMAFRVPVHNVSVVDLTVR	2310.04	2	PREDICTED: similar to putative glyceraldehyde-3-phosphate dehydrogenase [Apis mellifera]
gi|48142692	XP_393605	8.752e-05	VIHDNFEIVEGLMTTVHAVTATQK	2653.4	2	PREDICTED: similar to putative glyceraldehyde-3-phosphate dehydrogenase [Apis mellifera]
gi|48142692	XP_393605	8.791e-05	LTGMAFRVPVHNVSVVDLTVR	2310.22	3	PREDICTED: similar to putative glyceraldehyde-3-phosphate dehydrogenase [Apis mellifera]
gi|48142692	XP_393605	8.833e-05	GILGYTEDEVVSSDFIGDDHASIFDAK	2901.67	3	PREDICTED: similar to putative glyceraldehyde-3-phosphate dehydrogenase [Apis mellifera]
gi|48142692	XP_393605	9.096e-05	VIHDNFEIVEGLMTTVHAVTATQK	2653.75	3	PREDICTED: similar to putative glyceraldehyde-3-phosphate dehydrogenase [Apis mellifera]
gi|48142692	XP_393605	9.127e-05	VIHDNFEIVEGLMTTVHAVTATQK	2655.46	2	PREDICTED: similar to putative glyceraldehyde-3-phosphate dehydrogenase [Apis mellifera]
gi|48142692	XP_393605	9.264e-05	VIHDNFEIVEGLMTTVHAVTATQK	2655.25	3	PREDICTED: similar to putative glyceraldehyde-3-phosphate dehydrogenase [Apis mellifera]
gi|48142692	XP_393605	9.926e-05	GILGYTEDEVVSSDFIGDDHASIFDAK	2900.44	3	PREDICTED: similar to putative glyceraldehyde-3-phosphate dehydrogenase [Apis mellifera]
gi|48142692	XP_393605	9.947e-05	VIHDNFEIVEGLMTTVHAVTATQK	2654.68	3	PREDICTED: similar to putative glyceraldehyde-3-phosphate dehydrogenase [Apis mellifera]
gi|48142692	XP_393605	0.0001009	VIHDNFEIVEGLMTTVHAVTATQK	2654.86	3	PREDICTED: similar to putative glyceraldehyde-3-phosphate dehydrogenase [Apis mellifera]
gi|48142692	XP_393605	0.0001059	GILGYTEDEVVSSDFIGDDHASIFDAK	2900.98	3	PREDICTED: similar to putative glyceraldehyde-3-phosphate dehydrogenase [Apis mellifera]
gi|48142692	XP_393605	0.0001078	GILGYTEDEVVSSDFIGDDHASIFDAK	2901.46	3	PREDICTED: similar to putative glyceraldehyde-3-phosphate dehydrogenase [Apis mellifera]
gi|48142692	XP_393605	0.0001091	GILGYTEDEVVSSDFIGDDHASIFDAK	2901.07	3	PREDICTED: similar to putative glyceraldehyde-3-phosphate dehydrogenase [Apis mellifera]
gi|48142692	XP_393605	0.0001093	VIHDNFEIVEGLMTTVHAVTATQK	2655.34	3	PREDICTED: similar to putative glyceraldehyde-3-phosphate dehydrogenase [Apis mellifera]
gi|48142692	XP_393605	0.0001125	GILGYTEDEVVSSDFIGDDHASIFDAK	2901.13	3	PREDICTED: similar to putative glyceraldehyde-3-phosphate dehydrogenase [Apis mellifera]
gi|48142692	XP_393605	0.0001143	GILGYTEDEVVSSDFIGDDHASIFDAK	2901.64	3	PREDICTED: similar to putative glyceraldehyde-3-phosphate dehydrogenase [Apis mellifera]
gi|48142692	XP_393605	0.0001172	LTGMAFRVPVHNVSVVDLTVR	2310.62	2	PREDICTED: similar to putative glyceraldehyde-3-phosphate dehydrogenase [Apis mellifera]
gi|48142692	XP_393605	0.0001179	GILGYTEDEVVSSDFIGDDHASIFDAK	2900.47	3	PREDICTED: similar to putative glyceraldehyde-3-phosphate dehydrogenase [Apis mellifera]
gi|48142692	XP_393605	0.0001212	VIHDNFEIVEGLMTTVHAVTATQK	2654.29	3	PREDICTED: similar to putative glyceraldehyde-3-phosphate dehydrogenase [Apis mellifera]
gi|48142692	XP_393605	0.0001216	VPVHNVSVVDLTVR	1534.28	2	PREDICTED: similar to putative glyceraldehyde-3-phosphate dehydrogenase [Apis mellifera]
gi|48142692	XP_393605	0.0001287	LTGMAFRVPVHNVSVVDLTVR	2310.73	3	PREDICTED: similar to putative glyceraldehyde-3-phosphate dehydrogenase [Apis mellifera]
gi|48142692	XP_393605	0.0001429	VIHDNFEIVEGLMTTVHAVTATQK	2654.38	3	PREDICTED: similar to putative glyceraldehyde-3-phosphate dehydrogenase [Apis mellifera]
gi|48142692	XP_393605	0.0001446	LTGMAFRVPVHNVSVVDLTVR	2311.99	3	PREDICTED: similar to putative glyceraldehyde-3-phosphate dehydrogenase [Apis mellifera]
gi|48142692	XP_393605	0.0001483	LTGMAFRVPVHNVSVVDLTVR	2311.96	3	PREDICTED: similar to putative glyceraldehyde-3-phosphate dehydrogenase [Apis mellifera]
gi|48142692	XP_393605	0.0001546	GILGYTEDEVVSSDFIGDDHASIFDAK	2901.13	3	PREDICTED: similar to putative glyceraldehyde-3-phosphate dehydrogenase [Apis mellifera]
gi|48142692	XP_393605	0.0001585	LTGMAFRVPVHNVSVVDLTVR	2311.57	3	PREDICTED: similar to putative glyceraldehyde-3-phosphate dehydrogenase [Apis mellifera]
gi|48142692	XP_393605	0.0001627	VPVHNVSVVDLTVR	1534.34	2	PREDICTED: similar to putative glyceraldehyde-3-phosphate dehydrogenase [Apis mellifera]
gi|48142692	XP_393605	0.0001634	GILGYTEDEVVSSDFIGDDHASIFDAK	2901.01	3	PREDICTED: similar to putative glyceraldehyde-3-phosphate dehydrogenase [Apis mellifera]
gi|48142692	XP_393605	0.0001667	LTGMAFRVPVHNVSVVDLTVR	2310.37	3	PREDICTED: similar to putative glyceraldehyde-3-phosphate dehydrogenase [Apis mellifera]
gi|48142692	XP_393605	0.0001789	VIHDNFEIVEGLMTTVHAVTATQK	2654.68	3	PREDICTED: similar to putative glyceraldehyde-3-phosphate dehydrogenase [Apis mellifera]
gi|48142692	XP_393605	0.00018	LTGMAFRVPVHNVSVVDLTVR	2312.14	3	PREDICTED: similar to putative glyceraldehyde-3-phosphate dehydrogenase [Apis mellifera]
gi|48142692	XP_393605	0.0001803	VPVHNVSVVDLTVR	1533.26	2	PREDICTED: similar to putative glyceraldehyde-3-phosphate dehydrogenase [Apis mellifera]
gi|48142692	XP_393605	0.0001941	LTGMAFRVPVHNVSVVDLTVR	2308.94	2	PREDICTED: similar to putative glyceraldehyde-3-phosphate dehydrogenase [Apis mellifera]
gi|48142692	XP_393605	0.0001952	VIHDNFEIVEGLMTTVHAVTATQK	2653.12	2	PREDICTED: similar to putative glyceraldehyde-3-phosphate dehydrogenase [Apis mellifera]
gi|48142692	XP_393605	0.0001957	VIHDNFEIVEGLMTTVHAVTATQK	2650.9	3	PREDICTED: similar to putative glyceraldehyde-3-phosphate dehydrogenase [Apis mellifera]
gi|48142692	XP_393605	0.0001974	VIHDNFEIVEGLMTTVHAVTATQK	2652.85	3	PREDICTED: similar to putative glyceraldehyde-3-phosphate dehydrogenase [Apis mellifera]
gi|48142692	XP_393605	0.0002003	GILGYTEDEVVSSDFIGDDHASIFDAK	2902.12	3	PREDICTED: similar to putative glyceraldehyde-3-phosphate dehydrogenase [Apis mellifera]
gi|48142692	XP_393605	0.0002039	GILGYTEDEVVSSDFIGDDHASIFDAK	2901.64	3	PREDICTED: similar to putative glyceraldehyde-3-phosphate dehydrogenase [Apis mellifera]
gi|48142692	XP_393605	0.000204	VIHDNFEIVEGLMTTVHAVTATQK	2654.47	3	PREDICTED: similar to putative glyceraldehyde-3-phosphate dehydrogenase [Apis mellifera]
gi|48142692	XP_393605	0.0002114	LTGMAFRVPVHNVSVVDLTVR	2311.96	3	PREDICTED: similar to putative glyceraldehyde-3-phosphate dehydrogenase [Apis mellifera]
gi|48142692	XP_393605	0.0002165	VIHDNFEIVEGLMTTVHAVTATQK	2653.15	3	PREDICTED: similar to putative glyceraldehyde-3-phosphate dehydrogenase [Apis mellifera]
gi|48142692	XP_393605	0.0002222	VIHDNFEIVEGLMTTVHAVTATQK	2654.65	3	PREDICTED: similar to putative glyceraldehyde-3-phosphate dehydrogenase [Apis mellifera]
gi|48142692	XP_393605	0.0002248	LTGMAFRVPVHNVSVVDLTVR	2310.64	2	PREDICTED: similar to putative glyceraldehyde-3-phosphate dehydrogenase [Apis mellifera]
gi|48142692	XP_393605	0.0002355	GILGYTEDEVVSSDFIGDDHASIFDAK	2901.31	3	PREDICTED: similar to putative glyceraldehyde-3-phosphate dehydrogenase [Apis mellifera]
gi|48142692	XP_393605	0.0002385	VIHDNFEIVEGLMTTVHAVTATQK	2655.01	3	PREDICTED: similar to putative glyceraldehyde-3-phosphate dehydrogenase [Apis mellifera]
gi|48142692	XP_393605	0.0002437	VPVHNVSVVDLTVR	1534.06	2	PREDICTED: similar to putative glyceraldehyde-3-phosphate dehydrogenase [Apis mellifera]
gi|48142692	XP_393605	0.0002463	GILGYTEDEVVSSDFIGDDHASIFDAK	2899.54	3	PREDICTED: similar to putative glyceraldehyde-3-phosphate dehydrogenase [Apis mellifera]
gi|48142692	XP_393605	0.0002499	GILGYTEDEVVSSDFIGDDHASIFDAK	2901.61	3	PREDICTED: similar to putative glyceraldehyde-3-phosphate dehydrogenase [Apis mellifera]
gi|48142692	XP_393605	0.0002598	VIPALDGKLTGMAFR	1589.54	2	PREDICTED: similar to putative glyceraldehyde-3-phosphate dehydrogenase [Apis mellifera]
gi|48142692	XP_393605	0.0002678	LTGMAFRVPVHNVSVVDLTVR	2311.78	3	PREDICTED: similar to putative glyceraldehyde-3-phosphate dehydrogenase [Apis mellifera]
gi|48142692	XP_393605	0.0002748	GILGYTEDEVVSSDFIGDDHASIFDAK	2901.7	3	PREDICTED: similar to putative glyceraldehyde-3-phosphate dehydrogenase [Apis mellifera]
gi|48142692	XP_393605	0.0002759	VPVHNVSVVDLTVR	1534.08	2	PREDICTED: similar to putative glyceraldehyde-3-phosphate dehydrogenase [Apis mellifera]
gi|48142692	XP_393605	0.0002762	LTGMAFRVPVHNVSVVDLTVR	2310.2	2	PREDICTED: similar to putative glyceraldehyde-3-phosphate dehydrogenase [Apis mellifera]
gi|48142692	XP_393605	0.0002763	LTGMAFRVPVHNVSVVDLTVR	2311.51	3	PREDICTED: similar to putative glyceraldehyde-3-phosphate dehydrogenase [Apis mellifera]
gi|48142692	XP_393605	0.0002764	GILGYTEDEVVSSDFIGDDHASIFDAK	2899.9	3	PREDICTED: similar to putative glyceraldehyde-3-phosphate dehydrogenase [Apis mellifera]
gi|48142692	XP_393605	0.0002854	VIHDNFEIVEGLMTTVHAVTATQK	2654.3	2	PREDICTED: similar to putative glyceraldehyde-3-phosphate dehydrogenase [Apis mellifera]
gi|48142692	XP_393605	0.0002875	VIHDNFEIVEGLMTTVHAVTATQK	2655.1	3	PREDICTED: similar to putative glyceraldehyde-3-phosphate dehydrogenase [Apis mellifera]
gi|48142692	XP_393605	0.0002948	LTGMAFRVPVHNVSVVDLTVR	2310.56	2	PREDICTED: similar to putative glyceraldehyde-3-phosphate dehydrogenase [Apis mellifera]
gi|48142692	XP_393605	0.0002983	LTGMAFRVPVHNVSVVDLTVR	2310.64	3	PREDICTED: similar to putative glyceraldehyde-3-phosphate dehydrogenase [Apis mellifera]
gi|48142692	XP_393605	0.0002993	LTGMAFRVPVHNVSVVDLTVR	2310.25	3	PREDICTED: similar to putative glyceraldehyde-3-phosphate dehydrogenase [Apis mellifera]
gi|48142692	XP_393605	0.0003024	LTGMAFRVPVHNVSVVDLTVR	2310.52	3	PREDICTED: similar to putative glyceraldehyde-3-phosphate dehydrogenase [Apis mellifera]
gi|48142692	XP_393605	0.0003036	LTGMAFRVPVHNVSVVDLTVR	2312.02	3	PREDICTED: similar to putative glyceraldehyde-3-phosphate dehydrogenase [Apis mellifera]
gi|48142692	XP_393605	0.0003188	GILGYTEDEVVSSDFIGDDHASIFDAK	2900.65	3	PREDICTED: similar to putative glyceraldehyde-3-phosphate dehydrogenase [Apis mellifera]
gi|48142692	XP_393605	0.0003188	VPVHNVSVVDLTVR	1532.5	2	PREDICTED: similar to putative glyceraldehyde-3-phosphate dehydrogenase [Apis mellifera]
gi|48142692	XP_393605	0.0003232	VIHDNFEIVEGLMTTVHAVTATQK	2653.56	2	PREDICTED: similar to putative glyceraldehyde-3-phosphate dehydrogenase [Apis mellifera]
gi|48142692	XP_393605	0.0003432	VIHDNFEIVEGLMTTVHAVTATQK	2653.57	3	PREDICTED: similar to putative glyceraldehyde-3-phosphate dehydrogenase [Apis mellifera]
gi|48142692	XP_393605	0.0003493	VIHDNFEIVEGLMTTVHAVTATQK	2654.41	3	PREDICTED: similar to putative glyceraldehyde-3-phosphate dehydrogenase [Apis mellifera]
gi|48142692	XP_393605	0.0003498	LTGMAFRVPVHNVSVVDLTVR	2310.01	3	PREDICTED: similar to putative glyceraldehyde-3-phosphate dehydrogenase [Apis mellifera]
gi|48142692	XP_393605	0.0003539	GILGYTEDEVVSSDFIGDDHASIFDAK	2901.37	3	PREDICTED: similar to putative glyceraldehyde-3-phosphate dehydrogenase [Apis mellifera]
gi|48142692	XP_393605	0.0003546	VIHDNFEIVEGLMTTVHAVTATQK	2653.3	2	PREDICTED: similar to putative glyceraldehyde-3-phosphate dehydrogenase [Apis mellifera]
gi|48142692	XP_393605	0.0003547	LTGMAFRVPVHNVSVVDLTVR	2311.18	3	PREDICTED: similar to putative glyceraldehyde-3-phosphate dehydrogenase [Apis mellifera]
gi|48142692	XP_393605	0.0003673	LTGMAFRVPVHNVSVVDLTVR	2311.48	3	PREDICTED: similar to putative glyceraldehyde-3-phosphate dehydrogenase [Apis mellifera]
gi|48142692	XP_393605	0.0003702	GILGYTEDEVVSSDFIGDDHASIFDAK	2899.36	3	PREDICTED: similar to putative glyceraldehyde-3-phosphate dehydrogenase [Apis mellifera]
gi|48142692	XP_393605	0.0003711	GILGYTEDEVVSSDFIGDDHASIFDAK	2900.68	3	PREDICTED: similar to putative glyceraldehyde-3-phosphate dehydrogenase [Apis mellifera]
gi|48142692	XP_393605	0.0003985	GILGYTEDEVVSSDFIGDDHASIFDAK	2899.96	3	PREDICTED: similar to putative glyceraldehyde-3-phosphate dehydrogenase [Apis mellifera]
gi|48142692	XP_393605	0.0004016	GILGYTEDEVVSSDFIGDDHASIFDAK	2901.61	3	PREDICTED: similar to putative glyceraldehyde-3-phosphate dehydrogenase [Apis mellifera]
gi|48142692	XP_393605	0.0004213	LTGMAFRVPVHNVSVVDLTVR	2311.33	3	PREDICTED: similar to putative glyceraldehyde-3-phosphate dehydrogenase [Apis mellifera]
gi|48142692	XP_393605	0.0004223	GILGYTEDEVVSSDFIGDDHASIFDAK	2899.9	3	PREDICTED: similar to putative glyceraldehyde-3-phosphate dehydrogenase [Apis mellifera]
gi|48142692	XP_393605	0.0004224	GILGYTEDEVVSSDFIGDDHASIFDAK	2900.8	3	PREDICTED: similar to putative glyceraldehyde-3-phosphate dehydrogenase [Apis mellifera]
gi|48142692	XP_393605	0.0004537	VPVHNVSVVDLTVR	1533.44	2	PREDICTED: similar to putative glyceraldehyde-3-phosphate dehydrogenase [Apis mellifera]
gi|48142692	XP_393605	0.0004849	GILGYTEDEVVSSDFIGDDHASIFDAK	2902.36	3	PREDICTED: similar to putative glyceraldehyde-3-phosphate dehydrogenase [Apis mellifera]
gi|48142692	XP_393605	0.0004989	LTGMAFRVPVHNVSVVDLTVR	2310.16	2	PREDICTED: similar to putative glyceraldehyde-3-phosphate dehydrogenase [Apis mellifera]
gi|48142692	XP_393605	0.0005007	GILGYTEDEVVSSDFIGDDHASIFDAK	2901.58	3	PREDICTED: similar to putative glyceraldehyde-3-phosphate dehydrogenase [Apis mellifera]
gi|48142692	XP_393605	0.0005206	GILGYTEDEVVSSDFIGDDHASIFDAK	2900.92	3	PREDICTED: similar to putative glyceraldehyde-3-phosphate dehydrogenase [Apis mellifera]
gi|48142692	XP_393605	0.0005304	LTGMAFRVPVHNVSVVDLTVR	2311.78	3	PREDICTED: similar to putative glyceraldehyde-3-phosphate dehydrogenase [Apis mellifera]
gi|48142692	XP_393605	0.0005383	GILGYTEDEVVSSDFIGDDHASIFDAK	2900.14	3	PREDICTED: similar to putative glyceraldehyde-3-phosphate dehydrogenase [Apis mellifera]
gi|48142692	XP_393605	0.0005397	LTGMAFRVPVHNVSVVDLTVR	2310.16	3	PREDICTED: similar to putative glyceraldehyde-3-phosphate dehydrogenase [Apis mellifera]
gi|48142692	XP_393605	0.0005663	VIHDNFEIVEGLMTTVHAVTATQK	2657.29	3	PREDICTED: similar to putative glyceraldehyde-3-phosphate dehydrogenase [Apis mellifera]
gi|48142692	XP_393605	0.000574	LTGMAFRVPVHNVSVVDLTVR	2311.09	3	PREDICTED: similar to putative glyceraldehyde-3-phosphate dehydrogenase [Apis mellifera]
gi|48142692	XP_393605	0.0005907	GILGYTEDEVVSSDFIGDDHASIFDAK	2901.7	3	PREDICTED: similar to putative glyceraldehyde-3-phosphate dehydrogenase [Apis mellifera]
gi|48142692	XP_393605	0.0006133	GILGYTEDEVVSSDFIGDDHASIFDAK	2899.57	3	PREDICTED: similar to putative glyceraldehyde-3-phosphate dehydrogenase [Apis mellifera]
gi|48142692	XP_393605	0.0006381	VIHDNFEIVEGLMTTVHAVTATQK	2652.58	3	PREDICTED: similar to putative glyceraldehyde-3-phosphate dehydrogenase [Apis mellifera]
gi|48142692	XP_393605	0.0006393	VPVHNVSVVDLTVR	1534.44	2	PREDICTED: similar to putative glyceraldehyde-3-phosphate dehydrogenase [Apis mellifera]
gi|48142692	XP_393605	0.0006669	GILGYTEDEVVSSDFIGDDHASIFDAK	2902.09	3	PREDICTED: similar to putative glyceraldehyde-3-phosphate dehydrogenase [Apis mellifera]
gi|48142692	XP_393605	0.0006687	LTGMAFRVPVHNVSVVDLTVR	2311.09	3	PREDICTED: similar to putative glyceraldehyde-3-phosphate dehydrogenase [Apis mellifera]
gi|48142692	XP_393605	0.0006985	LTGMAFRVPVHNVSVVDLTVR	2311.72	3	PREDICTED: similar to putative glyceraldehyde-3-phosphate dehydrogenase [Apis mellifera]
gi|48142692	XP_393605	0.0007274	LTGMAFRVPVHNVSVVDLTVR	2310.62	2	PREDICTED: similar to putative glyceraldehyde-3-phosphate dehydrogenase [Apis mellifera]
gi|48142692	XP_393605	0.0007318	GILGYTEDEVVSSDFIGDDHASIFDAK	2901.37	3	PREDICTED: similar to putative glyceraldehyde-3-phosphate dehydrogenase [Apis mellifera]
gi|48142692	XP_393605	0.0007914	GILGYTEDEVVSSDFIGDDHASIFDAK	2901.28	3	PREDICTED: similar to putative glyceraldehyde-3-phosphate dehydrogenase [Apis mellifera]
gi|48142692	XP_393605	0.0008416	VPVHNVSVVDLTVR	1536.88	2	PREDICTED: similar to putative glyceraldehyde-3-phosphate dehydrogenase [Apis mellifera]
gi|48142692	XP_393605	0.0008848	LTGMAFRVPVHNVSVVDLTVR	2312.35	3	PREDICTED: similar to putative glyceraldehyde-3-phosphate dehydrogenase [Apis mellifera]
gi|48142692	XP_393605	0.0008892	GILGYTEDEVVSSDFIGDDHASIFDAK	2899.96	3	PREDICTED: similar to putative glyceraldehyde-3-phosphate dehydrogenase [Apis mellifera]
gi|48142692	XP_393605	0.000898	GILGYTEDEVVSSDFIGDDHASIFDAK	2900.4	2	PREDICTED: similar to putative glyceraldehyde-3-phosphate dehydrogenase [Apis mellifera]
gi|48142692	XP_393605	0.0009035	GILGYTEDEVVSSDFIGDDHASIFDAK	2901.19	3	PREDICTED: similar to putative glyceraldehyde-3-phosphate dehydrogenase [Apis mellifera]
gi|48142692	XP_393605	0.0009086	VIHDNFEIVEGLMTTVHAVTATQK	2656.15	3	PREDICTED: similar to putative glyceraldehyde-3-phosphate dehydrogenase [Apis mellifera]
gi|48142692	XP_393605	0.0009133	VIHDNFEIVEGLMTTVHAVTATQK	2653.64	2	PREDICTED: similar to putative glyceraldehyde-3-phosphate dehydrogenase [Apis mellifera]
gi|48142692	XP_393605	0.0009139	GILGYTEDEVVSSDFIGDDHASIFDAK	2901.52	3	PREDICTED: similar to putative glyceraldehyde-3-phosphate dehydrogenase [Apis mellifera]
gi|48142692	XP_393605	0.000924	VIHDNFEIVEGLMTTVHAVTATQK	2652.22	3	PREDICTED: similar to putative glyceraldehyde-3-phosphate dehydrogenase [Apis mellifera]
gi|48142692	XP_393605	0.0009276	VPVHNVSVVDLTVR	1532.18	2	PREDICTED: similar to putative glyceraldehyde-3-phosphate dehydrogenase [Apis mellifera]
gi|48142692	XP_393605	0.0009823	GILGYTEDEVVSSDFIGDDHASIFDAK	2901.1	3	PREDICTED: similar to putative glyceraldehyde-3-phosphate dehydrogenase [Apis mellifera]
gi|48142692	XP_393605	0.0009976	GILGYTEDEVVSSDFIGDDHASIFDAK	2901.28	3	PREDICTED: similar to putative glyceraldehyde-3-phosphate dehydrogenase [Apis mellifera]
gi|48142692	XP_393605	0.001007	VIHDNFEIVEGLMTTVHAVTATQK	2654.35	3	PREDICTED: similar to putative glyceraldehyde-3-phosphate dehydrogenase [Apis mellifera]
gi|48142692	XP_393605	0.001033	LTGMAFRVPVHNVSVVDLTVR	2311.72	3	PREDICTED: similar to putative glyceraldehyde-3-phosphate dehydrogenase [Apis mellifera]
gi|48142692	XP_393605	0.001035	VIHDNFEIVEGLMTTVHAVTATQK	2651.56	3	PREDICTED: similar to putative glyceraldehyde-3-phosphate dehydrogenase [Apis mellifera]
gi|48142692	XP_393605	0.001039	LTGMAFRVPVHNVSVVDLTVR	2310.85	3	PREDICTED: similar to putative glyceraldehyde-3-phosphate dehydrogenase [Apis mellifera]
gi|48142692	XP_393605	0.001064	LTGMAFRVPVHNVSVVDLTVR	2310.43	3	PREDICTED: similar to putative glyceraldehyde-3-phosphate dehydrogenase [Apis mellifera]
gi|48142692	XP_393605	0.001104	LTGMAFRVPVHNVSVVDLTVR	2309.84	2	PREDICTED: similar to putative glyceraldehyde-3-phosphate dehydrogenase [Apis mellifera]
gi|48142692	XP_393605	0.001148	VPVHNVSVVDLTVR	1535.46	2	PREDICTED: similar to putative glyceraldehyde-3-phosphate dehydrogenase [Apis mellifera]
gi|48142692	XP_393605	0.001182	GILGYTEDEVVSSDFIGDDHASIFDAK	2901.85	3	PREDICTED: similar to putative glyceraldehyde-3-phosphate dehydrogenase [Apis mellifera]
gi|48142692	XP_393605	0.001193	GILGYTEDEVVSSDFIGDDHASIFDAK	2901.22	3	PREDICTED: similar to putative glyceraldehyde-3-phosphate dehydrogenase [Apis mellifera]
gi|48142692	XP_393605	0.0012	GILGYTEDEVVSSDFIGDDHASIFDAK	2901.43	3	PREDICTED: similar to putative glyceraldehyde-3-phosphate dehydrogenase [Apis mellifera]
gi|48142692	XP_393605	0.001213	FKGDVKIENDQLVVNGNK	2017	2	PREDICTED: similar to putative glyceraldehyde-3-phosphate dehydrogenase [Apis mellifera]
gi|48142692	XP_393605	0.001218	GILGYTEDEVVSSDFIGDDHASIFDAK	2900.05	3	PREDICTED: similar to putative glyceraldehyde-3-phosphate dehydrogenase [Apis mellifera]
gi|48142692	XP_393605	0.001267	VIHDNFEIVEGLMTTVHAVTATQK	2654.68	2	PREDICTED: similar to putative glyceraldehyde-3-phosphate dehydrogenase [Apis mellifera]
gi|48142692	XP_393605	0.001308	GILGYTEDEVVSSDFIGDDHASIFDAK	2902.6	3	PREDICTED: similar to putative glyceraldehyde-3-phosphate dehydrogenase [Apis mellifera]
gi|48142692	XP_393605	0.001311	GILGYTEDEVVSSDFIGDDHASIFDAK	2901.7	3	PREDICTED: similar to putative glyceraldehyde-3-phosphate dehydrogenase [Apis mellifera]
gi|48142692	XP_393605	0.001347	GILGYTEDEVVSSDFIGDDHASIFDAK	2900.71	3	PREDICTED: similar to putative glyceraldehyde-3-phosphate dehydrogenase [Apis mellifera]
gi|48142692	XP_393605	0.001365	GILGYTEDEVVSSDFIGDDHASIFDAK	2902.24	3	PREDICTED: similar to putative glyceraldehyde-3-phosphate dehydrogenase [Apis mellifera]
gi|48142692	XP_393605	0.001404	LTGMAFRVPVHNVSVVDLTVR	2308.93	3	PREDICTED: similar to putative glyceraldehyde-3-phosphate dehydrogenase [Apis mellifera]
gi|48142692	XP_393605	0.001413	VIHDNFEIVEGLMTTVHAVTATQK	2655.07	3	PREDICTED: similar to putative glyceraldehyde-3-phosphate dehydrogenase [Apis mellifera]
gi|48142692	XP_393605	0.001452	LTGMAFRVPVHNVSVVDLTVR	2311.36	3	PREDICTED: similar to putative glyceraldehyde-3-phosphate dehydrogenase [Apis mellifera]
gi|48142692	XP_393605	0.001492	GILGYTEDEVVSSDFIGDDHASIFDAK	2902.03	3	PREDICTED: similar to putative glyceraldehyde-3-phosphate dehydrogenase [Apis mellifera]
gi|48142692	XP_393605	0.001509	LTGMAFRVPVHNVSVVDLTVR	2311.81	3	PREDICTED: similar to putative glyceraldehyde-3-phosphate dehydrogenase [Apis mellifera]
gi|48142692	XP_393605	0.00151	LTGMAFRVPVHNVSVVDLTVR	2311.3	3	PREDICTED: similar to putative glyceraldehyde-3-phosphate dehydrogenase [Apis mellifera]
gi|48142692	XP_393605	0.001559	GILGYTEDEVVSSDFIGDDHASIFDAK	2900.22	2	PREDICTED: similar to putative glyceraldehyde-3-phosphate dehydrogenase [Apis mellifera]
gi|48142692	XP_393605	0.001563	GILGYTEDEVVSSDFIGDDHASIFDAK	2899.57	3	PREDICTED: similar to putative glyceraldehyde-3-phosphate dehydrogenase [Apis mellifera]
gi|48142692	XP_393605	0.001604	GILGYTEDEVVSSDFIGDDHASIFDAK	2902.66	3	PREDICTED: similar to putative glyceraldehyde-3-phosphate dehydrogenase [Apis mellifera]
gi|48142692	XP_393605	0.001636	GILGYTEDEVVSSDFIGDDHASIFDAK	2901.55	3	PREDICTED: similar to putative glyceraldehyde-3-phosphate dehydrogenase [Apis mellifera]
gi|48142692	XP_393605	0.00164	LTGMAFRVPVHNVSVVDLTVR	2311.3	3	PREDICTED: similar to putative glyceraldehyde-3-phosphate dehydrogenase [Apis mellifera]
gi|48142692	XP_393605	0.001661	GILGYTEDEVVSSDFIGDDHASIFDAK	2901.37	3	PREDICTED: similar to putative glyceraldehyde-3-phosphate dehydrogenase [Apis mellifera]
gi|48142692	XP_393605	0.00167	GILGYTEDEVVSSDFIGDDHASIFDAK	2899.42	3	PREDICTED: similar to putative glyceraldehyde-3-phosphate dehydrogenase [Apis mellifera]
gi|48142692	XP_393605	0.001712	VIHDNFEIVEGLMTTVHAVTATQK	2653.18	2	PREDICTED: similar to putative glyceraldehyde-3-phosphate dehydrogenase [Apis mellifera]
gi|48142692	XP_393605	0.001791	GILGYTEDEVVSSDFIGDDHASIFDAK	2901.4	3	PREDICTED: similar to putative glyceraldehyde-3-phosphate dehydrogenase [Apis mellifera]
gi|48142692	XP_393605	0.001829	LTGMAFRVPVHNVSVVDLTVR	2310.85	3	PREDICTED: similar to putative glyceraldehyde-3-phosphate dehydrogenase [Apis mellifera]
gi|48142692	XP_393605	0.001837	LTGMAFRVPVHNVSVVDLTVR	2311.63	3	PREDICTED: similar to putative glyceraldehyde-3-phosphate dehydrogenase [Apis mellifera]
gi|48142692	XP_393605	0.001852	LTGMAFRVPVHNVSVVDLTVR	2310.61	3	PREDICTED: similar to putative glyceraldehyde-3-phosphate dehydrogenase [Apis mellifera]
gi|48142692	XP_393605	0.001887	GILGYTEDEVVSSDFIGDDHASIFDAK	2901.28	3	PREDICTED: similar to putative glyceraldehyde-3-phosphate dehydrogenase [Apis mellifera]
gi|48142692	XP_393605	0.001933	LTGMAFRVPVHNVSVVDLTVR	2310.06	2	PREDICTED: similar to putative glyceraldehyde-3-phosphate dehydrogenase [Apis mellifera]
gi|48142692	XP_393605	0.00196	GILGYTEDEVVSSDFIGDDHASIFDAK	2899.92	2	PREDICTED: similar to putative glyceraldehyde-3-phosphate dehydrogenase [Apis mellifera]
gi|48142692	XP_393605	0.001972	GILGYTEDEVVSSDFIGDDHASIFDAK	2900.59	3	PREDICTED: similar to putative glyceraldehyde-3-phosphate dehydrogenase [Apis mellifera]
gi|48142692	XP_393605	0.001992	VIHDNFEIVEGLMTTVHAVTATQK	2654.71	3	PREDICTED: similar to putative glyceraldehyde-3-phosphate dehydrogenase [Apis mellifera]
gi|48142692	XP_393605	0.002026	GILGYTEDEVVSSDFIGDDHASIFDAK	2903.35	3	PREDICTED: similar to putative glyceraldehyde-3-phosphate dehydrogenase [Apis mellifera]
gi|48142692	XP_393605	0.002128	LTGMAFRVPVHNVSVVDLTVR	2309.5	2	PREDICTED: similar to putative glyceraldehyde-3-phosphate dehydrogenase [Apis mellifera]
gi|48142692	XP_393605	0.002196	GILGYTEDEVVSSDFIGDDHASIFDAK	2900.98	3	PREDICTED: similar to putative glyceraldehyde-3-phosphate dehydrogenase [Apis mellifera]
gi|48142692	XP_393605	0.002306	VIHDNFEIVEGLMTTVHAVTATQK	2654.71	3	PREDICTED: similar to putative glyceraldehyde-3-phosphate dehydrogenase [Apis mellifera]
gi|48142692	XP_393605	0.002397	LTGMAFRVPVHNVSVVDLTVR	2310.28	3	PREDICTED: similar to putative glyceraldehyde-3-phosphate dehydrogenase [Apis mellifera]
gi|48142692	XP_393605	0.002411	VIHDNFEIVEGLMTTVHAVTATQK	2654.41	3	PREDICTED: similar to putative glyceraldehyde-3-phosphate dehydrogenase [Apis mellifera]
gi|48142692	XP_393605	0.002424	GILGYTEDEVVSSDFIGDDHASIFDAK	2901.46	3	PREDICTED: similar to putative glyceraldehyde-3-phosphate dehydrogenase [Apis mellifera]
gi|48142692	XP_393605	0.00243	LTGMAFRVPVHNVSVVDLTVR	2310.73	3	PREDICTED: similar to putative glyceraldehyde-3-phosphate dehydrogenase [Apis mellifera]
gi|48142692	XP_393605	0.002477	LTGMAFRVPVHNVSVVDLTVR	2311.36	3	PREDICTED: similar to putative glyceraldehyde-3-phosphate dehydrogenase [Apis mellifera]
gi|48142692	XP_393605	0.002503	VIHDNFEIVEGLMTTVHAVTATQK	2654.68	3	PREDICTED: similar to putative glyceraldehyde-3-phosphate dehydrogenase [Apis mellifera]
gi|48142692	XP_393605	0.002535	GILGYTEDEVVSSDFIGDDHASIFDAK	2900.74	3	PREDICTED: similar to putative glyceraldehyde-3-phosphate dehydrogenase [Apis mellifera]
gi|48142692	XP_393605	0.002566	VIHDNFEIVEGLMTTVHAVTATQK	2654.26	3	PREDICTED: similar to putative glyceraldehyde-3-phosphate dehydrogenase [Apis mellifera]
gi|48142692	XP_393605	0.002713	GILGYTEDEVVSSDFIGDDHASIFDAK	2900.32	3	PREDICTED: similar to putative glyceraldehyde-3-phosphate dehydrogenase [Apis mellifera]
gi|48142692	XP_393605	0.002788	GILGYTEDEVVSSDFIGDDHASIFDAK	2902	3	PREDICTED: similar to putative glyceraldehyde-3-phosphate dehydrogenase [Apis mellifera]
gi|48142692	XP_393605	0.002812	VPVHNVSVVDLTVR	1534.28	2	PREDICTED: similar to putative glyceraldehyde-3-phosphate dehydrogenase [Apis mellifera]
gi|48142692	XP_393605	0.002936	LTGMAFRVPVHNVSVVDLTVR	2311.69	3	PREDICTED: similar to putative glyceraldehyde-3-phosphate dehydrogenase [Apis mellifera]
gi|48142692	XP_393605	0.002945	VPVHNVSVVDLTVR	1533.88	2	PREDICTED: similar to putative glyceraldehyde-3-phosphate dehydrogenase [Apis mellifera]
gi|48142692	XP_393605	0.003081	GILGYTEDEVVSSDFIGDDHASIFDAK	2901.25	3	PREDICTED: similar to putative glyceraldehyde-3-phosphate dehydrogenase [Apis mellifera]
gi|48142692	XP_393605	0.003092	LTGMAFRVPVHNVSVVDLTVR	2311.57	3	PREDICTED: similar to putative glyceraldehyde-3-phosphate dehydrogenase [Apis mellifera]
gi|48142692	XP_393605	0.003103	LTGMAFRVPVHNVSVVDLTVR	2310.82	3	PREDICTED: similar to putative glyceraldehyde-3-phosphate dehydrogenase [Apis mellifera]
gi|48142692	XP_393605	0.003172	VIHDNFEIVEGLMTTVHAVTATQK	2653.54	3	PREDICTED: similar to putative glyceraldehyde-3-phosphate dehydrogenase [Apis mellifera]
gi|48142692	XP_393605	0.003194	GILGYTEDEVVSSDFIGDDHASIFDAK	2899.84	3	PREDICTED: similar to putative glyceraldehyde-3-phosphate dehydrogenase [Apis mellifera]
gi|48142692	XP_393605	0.003244	LTGMAFRVPVHNVSVVDLTVR	2312.32	3	PREDICTED: similar to putative glyceraldehyde-3-phosphate dehydrogenase [Apis mellifera]
gi|48142692	XP_393605	0.003306	VIHDNFEIVEGLMTTVHAVTATQK	2652.76	3	PREDICTED: similar to putative glyceraldehyde-3-phosphate dehydrogenase [Apis mellifera]
gi|48142692	XP_393605	0.003345	LTGMAFRVPVHNVSVVDLTVR	2310.07	3	PREDICTED: similar to putative glyceraldehyde-3-phosphate dehydrogenase [Apis mellifera]
gi|48142692	XP_393605	0.003359	LTGMAFRVPVHNVSVVDLTVR	2311.87	3	PREDICTED: similar to putative glyceraldehyde-3-phosphate dehydrogenase [Apis mellifera]
gi|48142692	XP_393605	0.00339	LTGMAFRVPVHNVSVVDLTVR	2310.66	2	PREDICTED: similar to putative glyceraldehyde-3-phosphate dehydrogenase [Apis mellifera]
gi|48142692	XP_393605	0.003413	GILGYTEDEVVSSDFIGDDHASIFDAK	2900.71	3	PREDICTED: similar to putative glyceraldehyde-3-phosphate dehydrogenase [Apis mellifera]
gi|48142692	XP_393605	0.003495	GILGYTEDEVVSSDFIGDDHASIFDAK	2900.3	2	PREDICTED: similar to putative glyceraldehyde-3-phosphate dehydrogenase [Apis mellifera]
gi|48142692	XP_393605	0.003565	VIHDNFEIVEGLMTTVHAVTATQK	2653.6	2	PREDICTED: similar to putative glyceraldehyde-3-phosphate dehydrogenase [Apis mellifera]
gi|48142692	XP_393605	0.003765	LTGMAFRVPVHNVSVVDLTVR	2310.34	2	PREDICTED: similar to putative glyceraldehyde-3-phosphate dehydrogenase [Apis mellifera]
gi|48142692	XP_393605	0.003832	GILGYTEDEVVSSDFIGDDHASIFDAK	2902.12	3	PREDICTED: similar to putative glyceraldehyde-3-phosphate dehydrogenase [Apis mellifera]
gi|48142692	XP_393605	0.003876	VIHDNFEIVEGLMTTVHAVTATQK	2654.59	3	PREDICTED: similar to putative glyceraldehyde-3-phosphate dehydrogenase [Apis mellifera]
gi|48142692	XP_393605	0.003984	GILGYTEDEVVSSDFIGDDHASIFDAK	2900.05	3	PREDICTED: similar to putative glyceraldehyde-3-phosphate dehydrogenase [Apis mellifera]
gi|48142692	XP_393605	0.004023	LTGMAFRVPVHNVSVVDLTVR	2310.64	3	PREDICTED: similar to putative glyceraldehyde-3-phosphate dehydrogenase [Apis mellifera]
gi|48142692	XP_393605	0.004045	LTGMAFRVPVHNVSVVDLTVR	2312.12	2	PREDICTED: similar to putative glyceraldehyde-3-phosphate dehydrogenase [Apis mellifera]
gi|48142692	XP_393605	0.004118	LTGMAFRVPVHNVSVVDLTVR	2311.21	3	PREDICTED: similar to putative glyceraldehyde-3-phosphate dehydrogenase [Apis mellifera]
gi|48142692	XP_393605	0.004231	GILGYTEDEVVSSDFIGDDHASIFDAK	2901.97	3	PREDICTED: similar to putative glyceraldehyde-3-phosphate dehydrogenase [Apis mellifera]
gi|48142692	XP_393605	0.004475	VPVHNVSVVDLTVR	1533.82	2	PREDICTED: similar to putative glyceraldehyde-3-phosphate dehydrogenase [Apis mellifera]
gi|48142692	XP_393605	0.004561	GILGYTEDEVVSSDFIGDDHASIFDAK	2899.93	3	PREDICTED: similar to putative glyceraldehyde-3-phosphate dehydrogenase [Apis mellifera]
gi|48142692	XP_393605	0.004688	VIHDNFEIVEGLMTTVHAVTATQK	2653.54	2	PREDICTED: similar to putative glyceraldehyde-3-phosphate dehydrogenase [Apis mellifera]
gi|48142692	XP_393605	0.004784	GILGYTEDEVVSSDFIGDDHASIFDAK	2901.49	3	PREDICTED: similar to putative glyceraldehyde-3-phosphate dehydrogenase [Apis mellifera]
gi|48142692	XP_393605	0.00488	GILGYTEDEVVSSDFIGDDHASIFDAK	2900.28	2	PREDICTED: similar to putative glyceraldehyde-3-phosphate dehydrogenase [Apis mellifera]
gi|48142692	XP_393605	0.004916	LTGMAFRVPVHNVSVVDLTVR	2310.31	3	PREDICTED: similar to putative glyceraldehyde-3-phosphate dehydrogenase [Apis mellifera]
gi|48142692	XP_393605	0.004973	GILGYTEDEVVSSDFIGDDHASIFDAK	2901.52	3	PREDICTED: similar to putative glyceraldehyde-3-phosphate dehydrogenase [Apis mellifera]
gi|48142692	XP_393605	0.00512	GILGYTEDEVVSSDFIGDDHASIFDAK	2900.65	3	PREDICTED: similar to putative glyceraldehyde-3-phosphate dehydrogenase [Apis mellifera]
gi|48142692	XP_393605	0.005229	VIHDNFEIVEGLMTTVHAVTATQK	2654.2	3	PREDICTED: similar to putative glyceraldehyde-3-phosphate dehydrogenase [Apis mellifera]
gi|48142692	XP_393605	0.00533	VIHDNFEIVEGLMTTVHAVTATQK	2654.23	3	PREDICTED: similar to putative glyceraldehyde-3-phosphate dehydrogenase [Apis mellifera]
gi|48142692	XP_393605	0.005375	VPVHNVSVVDLTVR	1533.78	2	PREDICTED: similar to putative glyceraldehyde-3-phosphate dehydrogenase [Apis mellifera]
gi|48142692	XP_393605	0.005448	GILGYTEDEVVSSDFIGDDHASIFDAK	2901.37	3	PREDICTED: similar to putative glyceraldehyde-3-phosphate dehydrogenase [Apis mellifera]
gi|48142692	XP_393605	0.005595	VIHDNFEIVEGLMTTVHAVTATQK	2655.1	3	PREDICTED: similar to putative glyceraldehyde-3-phosphate dehydrogenase [Apis mellifera]
gi|48142692	XP_393605	0.005604	GILGYTEDEVVSSDFIGDDHASIFDAK	2899.03	3	PREDICTED: similar to putative glyceraldehyde-3-phosphate dehydrogenase [Apis mellifera]
gi|48142692	XP_393605	0.005644	VIHDNFEIVEGLMTTVHAVTATQK	2655.08	2	PREDICTED: similar to putative glyceraldehyde-3-phosphate dehydrogenase [Apis mellifera]
gi|48142692	XP_393605	0.005656	GILGYTEDEVVSSDFIGDDHASIFDAK	2900.62	3	PREDICTED: similar to putative glyceraldehyde-3-phosphate dehydrogenase [Apis mellifera]
gi|48142692	XP_393605	0.005961	VPVHNVSVVDLTVR	1536.78	2	PREDICTED: similar to putative glyceraldehyde-3-phosphate dehydrogenase [Apis mellifera]
gi|48142692	XP_393605	0.006004	VPVHNVSVVDLTVR	1534.78	2	PREDICTED: similar to putative glyceraldehyde-3-phosphate dehydrogenase [Apis mellifera]
gi|48142692	XP_393605	0.006223	GILGYTEDEVVSSDFIGDDHASIFDAK	2902.57	3	PREDICTED: similar to putative glyceraldehyde-3-phosphate dehydrogenase [Apis mellifera]
gi|48142692	XP_393605	0.006253	GILGYTEDEVVSSDFIGDDHASIFDAK	2900.2	2	PREDICTED: similar to putative glyceraldehyde-3-phosphate dehydrogenase [Apis mellifera]
gi|48142692	XP_393605	0.0063	LTGMAFRVPVHNVSVVDLTVR	2310.4	3	PREDICTED: similar to putative glyceraldehyde-3-phosphate dehydrogenase [Apis mellifera]
gi|48142692	XP_393605	0.006391	LTGMAFRVPVHNVSVVDLTVR	2312.2	3	PREDICTED: similar to putative glyceraldehyde-3-phosphate dehydrogenase [Apis mellifera]
gi|48142692	XP_393605	0.006419	GILGYTEDEVVSSDFIGDDHASIFDAK	2900.32	2	PREDICTED: similar to putative glyceraldehyde-3-phosphate dehydrogenase [Apis mellifera]
gi|48142692	XP_393605	0.006461	GILGYTEDEVVSSDFIGDDHASIFDAK	2900.36	2	PREDICTED: similar to putative glyceraldehyde-3-phosphate dehydrogenase [Apis mellifera]
gi|48142692	XP_393605	0.006528	LTGMAFRVPVHNVSVVDLTVR	2310.79	3	PREDICTED: similar to putative glyceraldehyde-3-phosphate dehydrogenase [Apis mellifera]
gi|48142692	XP_393605	0.006538	VIHDNFEIVEGLMTTVHAVTATQK	2653.98	2	PREDICTED: similar to putative glyceraldehyde-3-phosphate dehydrogenase [Apis mellifera]
gi|48142692	XP_393605	0.006729	GILGYTEDEVVSSDFIGDDHASIFDAK	2900.23	3	PREDICTED: similar to putative glyceraldehyde-3-phosphate dehydrogenase [Apis mellifera]
gi|48142692	XP_393605	0.00677	VIHDNFEIVEGLMTTVHAVTATQK	2655.3	2	PREDICTED: similar to putative glyceraldehyde-3-phosphate dehydrogenase [Apis mellifera]
gi|48142692	XP_393605	0.006773	GILGYTEDEVVSSDFIGDDHASIFDAK	2900.32	3	PREDICTED: similar to putative glyceraldehyde-3-phosphate dehydrogenase [Apis mellifera]
gi|48142692	XP_393605	0.006931	VIHDNFEIVEGLMTTVHAVTATQK	2650.96	3	PREDICTED: similar to putative glyceraldehyde-3-phosphate dehydrogenase [Apis mellifera]
gi|48142692	XP_393605	0.007113	LTGMAFRVPVHNVSVVDLTVR	2311	3	PREDICTED: similar to putative glyceraldehyde-3-phosphate dehydrogenase [Apis mellifera]
gi|48142692	XP_393605	0.007411	GILGYTEDEVVSSDFIGDDHASIFDAK	2900.76	2	PREDICTED: similar to putative glyceraldehyde-3-phosphate dehydrogenase [Apis mellifera]
gi|48142692	XP_393605	0.007461	LTGMAFRVPVHNVSVVDLTVR	2311.21	3	PREDICTED: similar to putative glyceraldehyde-3-phosphate dehydrogenase [Apis mellifera]
gi|48142692	XP_393605	0.007926	LTGMAFRVPVHNVSVVDLTVR	2311.75	3	PREDICTED: similar to putative glyceraldehyde-3-phosphate dehydrogenase [Apis mellifera]
gi|48142692	XP_393605	0.008112	LTGMAFRVPVHNVSVVDLTVR	2312.35	3	PREDICTED: similar to putative glyceraldehyde-3-phosphate dehydrogenase [Apis mellifera]
gi|48142692	XP_393605	0.008458	LTGMAFRVPVHNVSVVDLTVR	2311.72	3	PREDICTED: similar to putative glyceraldehyde-3-phosphate dehydrogenase [Apis mellifera]
gi|48142692	XP_393605	0.008532	VPVHNVSVVDLTVR	1534.26	2	PREDICTED: similar to putative glyceraldehyde-3-phosphate dehydrogenase [Apis mellifera]
gi|48142692	XP_393605	0.008663	GILGYTEDEVVSSDFIGDDHASIFDAK	2901.64	3	PREDICTED: similar to putative glyceraldehyde-3-phosphate dehydrogenase [Apis mellifera]
gi|48142692	XP_393605	0.008747	GILGYTEDEVVSSDFIGDDHASIFDAK	2900.66	2	PREDICTED: similar to putative glyceraldehyde-3-phosphate dehydrogenase [Apis mellifera]
gi|48142692	XP_393605	0.009001	LTGMAFRVPVHNVSVVDLTVR	2311.15	3	PREDICTED: similar to putative glyceraldehyde-3-phosphate dehydrogenase [Apis mellifera]
gi|48142692	XP_393605	0.00901	GILGYTEDEVVSSDFIGDDHASIFDAK	2900.86	2	PREDICTED: similar to putative glyceraldehyde-3-phosphate dehydrogenase [Apis mellifera]
gi|48142692	XP_393605	0.009244	GILGYTEDEVVSSDFIGDDHASIFDAK	2901	2	PREDICTED: similar to putative glyceraldehyde-3-phosphate dehydrogenase [Apis mellifera]
gi|48142692	XP_393605	0.009295	GILGYTEDEVVSSDFIGDDHASIFDAK	2901.55	3	PREDICTED: similar to putative glyceraldehyde-3-phosphate dehydrogenase [Apis mellifera]
gi|48142692	XP_393605	0.01048	GILGYTEDEVVSSDFIGDDHASIFDAK	2902.21	3	PREDICTED: similar to putative glyceraldehyde-3-phosphate dehydrogenase [Apis mellifera]
gi|48142692	XP_393605	0.01073	LTGMAFRVPVHNVSVVDLTVR	2311.45	3	PREDICTED: similar to putative glyceraldehyde-3-phosphate dehydrogenase [Apis mellifera]
gi|48142692	XP_393605	0.01084	VIHDNFEIVEGLMTTVHAVTATQK	2654.71	3	PREDICTED: similar to putative glyceraldehyde-3-phosphate dehydrogenase [Apis mellifera]
gi|48142692	XP_393605	0.01122	LTGMAFRVPVHNVSVVDLTVR	2310.44	2	PREDICTED: similar to putative glyceraldehyde-3-phosphate dehydrogenase [Apis mellifera]
gi|48142692	XP_393605	0.01125	VIHDNFEIVEGLMTTVHAVTATQK	2654.12	2	PREDICTED: similar to putative glyceraldehyde-3-phosphate dehydrogenase [Apis mellifera]
gi|48142692	XP_393605	0.01168	VIHDNFEIVEGLMTTVHAVTATQK	2653.54	3	PREDICTED: similar to putative glyceraldehyde-3-phosphate dehydrogenase [Apis mellifera]
gi|48142692	XP_393605	0.01169	GILGYTEDEVVSSDFIGDDHASIFDAK	2900.8	2	PREDICTED: similar to putative glyceraldehyde-3-phosphate dehydrogenase [Apis mellifera]
gi|48142692	XP_393605	0.01189	VIHDNFEIVEGLMTTVHAVTATQK	2655.16	3	PREDICTED: similar to putative glyceraldehyde-3-phosphate dehydrogenase [Apis mellifera]
gi|48142692	XP_393605	0.01209	GILGYTEDEVVSSDFIGDDHASIFDAK	2901.04	3	PREDICTED: similar to putative glyceraldehyde-3-phosphate dehydrogenase [Apis mellifera]
gi|48142692	XP_393605	0.01234	GILGYTEDEVVSSDFIGDDHASIFDAK	2901.46	3	PREDICTED: similar to putative glyceraldehyde-3-phosphate dehydrogenase [Apis mellifera]
gi|48142692	XP_393605	0.01277	VIHDNFEIVEGLMTTVHAVTATQK	2653.99	3	PREDICTED: similar to putative glyceraldehyde-3-phosphate dehydrogenase [Apis mellifera]
gi|48142692	XP_393605	0.01299	GILGYTEDEVVSSDFIGDDHASIFDAK	2900.92	3	PREDICTED: similar to putative glyceraldehyde-3-phosphate dehydrogenase [Apis mellifera]
gi|48142692	XP_393605	0.01337	GILGYTEDEVVSSDFIGDDHASIFDAK	2903.23	3	PREDICTED: similar to putative glyceraldehyde-3-phosphate dehydrogenase [Apis mellifera]
gi|48142692	XP_393605	0.01361	GILGYTEDEVVSSDFIGDDHASIFDAK	2901.43	3	PREDICTED: similar to putative glyceraldehyde-3-phosphate dehydrogenase [Apis mellifera]
gi|48142692	XP_393605	0.01394	GILGYTEDEVVSSDFIGDDHASIFDAK	2899.39	3	PREDICTED: similar to putative glyceraldehyde-3-phosphate dehydrogenase [Apis mellifera]
gi|48142692	XP_393605	0.01399	GILGYTEDEVVSSDFIGDDHASIFDAK	2902.12	3	PREDICTED: similar to putative glyceraldehyde-3-phosphate dehydrogenase [Apis mellifera]
gi|48142692	XP_393605	0.01402	GILGYTEDEVVSSDFIGDDHASIFDAK	2900.94	2	PREDICTED: similar to putative glyceraldehyde-3-phosphate dehydrogenase [Apis mellifera]
gi|48142692	XP_393605	0.01437	LTGMAFRVPVHNVSVVDLTVR	2310.16	3	PREDICTED: similar to putative glyceraldehyde-3-phosphate dehydrogenase [Apis mellifera]
gi|48142692	XP_393605	0.01444	LTGMAFRVPVHNVSVVDLTVR	2310	2	PREDICTED: similar to putative glyceraldehyde-3-phosphate dehydrogenase [Apis mellifera]
gi|48142692	XP_393605	0.01466	GILGYTEDEVVSSDFIGDDHASIFDAK	2901.55	3	PREDICTED: similar to putative glyceraldehyde-3-phosphate dehydrogenase [Apis mellifera]
gi|48142692	XP_393605	0.01488	GILGYTEDEVVSSDFIGDDHASIFDAK	2900.11	3	PREDICTED: similar to putative glyceraldehyde-3-phosphate dehydrogenase [Apis mellifera]
gi|48142692	XP_393605	0.01519	VIHDNFEIVEGLMTTVHAVTATQK	2654.71	3	PREDICTED: similar to putative glyceraldehyde-3-phosphate dehydrogenase [Apis mellifera]
gi|48142692	XP_393605	0.01607	LTGMAFRVPVHNVSVVDLTVR	2312.23	3	PREDICTED: similar to putative glyceraldehyde-3-phosphate dehydrogenase [Apis mellifera]
gi|48142692	XP_393605	0.01626	LTGMAFRVPVHNVSVVDLTVR	2310.25	3	PREDICTED: similar to putative glyceraldehyde-3-phosphate dehydrogenase [Apis mellifera]
gi|48142692	XP_393605	0.01656	GILGYTEDEVVSSDFIGDDHASIFDAK	2900	2	PREDICTED: similar to putative glyceraldehyde-3-phosphate dehydrogenase [Apis mellifera]
gi|48142692	XP_393605	0.01661	LTGMAFRVPVHNVSVVDLTVR	2311.39	3	PREDICTED: similar to putative glyceraldehyde-3-phosphate dehydrogenase [Apis mellifera]
gi|48142692	XP_393605	0.01662	GILGYTEDEVVSSDFIGDDHASIFDAK	2900.32	3	PREDICTED: similar to putative glyceraldehyde-3-phosphate dehydrogenase [Apis mellifera]
gi|48142692	XP_393605	0.01694	GILGYTEDEVVSSDFIGDDHASIFDAK	2900.08	3	PREDICTED: similar to putative glyceraldehyde-3-phosphate dehydrogenase [Apis mellifera]
gi|48142692	XP_393605	0.01699	LTGMAFRVPVHNVSVVDLTVR	2310.4	3	PREDICTED: similar to putative glyceraldehyde-3-phosphate dehydrogenase [Apis mellifera]
gi|48142692	XP_393605	0.01725	LTGMAFRVPVHNVSVVDLTVR	2311.66	3	PREDICTED: similar to putative glyceraldehyde-3-phosphate dehydrogenase [Apis mellifera]
gi|48142692	XP_393605	0.01726	LTGMAFRVPVHNVSVVDLTVR	2312.14	3	PREDICTED: similar to putative glyceraldehyde-3-phosphate dehydrogenase [Apis mellifera]
gi|48142692	XP_393605	0.01742	GILGYTEDEVVSSDFIGDDHASIFDAK	2900.44	3	PREDICTED: similar to putative glyceraldehyde-3-phosphate dehydrogenase [Apis mellifera]
gi|48142692	XP_393605	0.01751	GILGYTEDEVVSSDFIGDDHASIFDAK	2901.7	3	PREDICTED: similar to putative glyceraldehyde-3-phosphate dehydrogenase [Apis mellifera]
gi|48142692	XP_393605	0.01791	VIHDNFEIVEGLMTTVHAVTATQK	2654.62	3	PREDICTED: similar to putative glyceraldehyde-3-phosphate dehydrogenase [Apis mellifera]
gi|48142692	XP_393605	0.01796	LTGMAFRVPVHNVSVVDLTVR	2311.21	3	PREDICTED: similar to putative glyceraldehyde-3-phosphate dehydrogenase [Apis mellifera]
gi|48142692	XP_393605	0.01801	LTGMAFRVPVHNVSVVDLTVR	2311.84	3	PREDICTED: similar to putative glyceraldehyde-3-phosphate dehydrogenase [Apis mellifera]
gi|48142692	XP_393605	0.01829	GILGYTEDEVVSSDFIGDDHASIFDAK	2900.66	2	PREDICTED: similar to putative glyceraldehyde-3-phosphate dehydrogenase [Apis mellifera]
gi|48142692	XP_393605	0.01833	GILGYTEDEVVSSDFIGDDHASIFDAK	2901.22	3	PREDICTED: similar to putative glyceraldehyde-3-phosphate dehydrogenase [Apis mellifera]
gi|48142692	XP_393605	0.01913	LTGMAFRVPVHNVSVVDLTVR	2307.76	3	PREDICTED: similar to putative glyceraldehyde-3-phosphate dehydrogenase [Apis mellifera]
gi|48142692	XP_393605	0.01924	LTGMAFRVPVHNVSVVDLTVR	2311.63	3	PREDICTED: similar to putative glyceraldehyde-3-phosphate dehydrogenase [Apis mellifera]
gi|48142692	XP_393605	0.01935	GILGYTEDEVVSSDFIGDDHASIFDAK	2900.86	2	PREDICTED: similar to putative glyceraldehyde-3-phosphate dehydrogenase [Apis mellifera]
gi|48142692	XP_393605	0.01941	GILGYTEDEVVSSDFIGDDHASIFDAK	2900.65	3	PREDICTED: similar to putative glyceraldehyde-3-phosphate dehydrogenase [Apis mellifera]
gi|48142692	XP_393605	0.01952	AGIALNNNFVK	1161.34	2	PREDICTED: similar to putative glyceraldehyde-3-phosphate dehydrogenase [Apis mellifera]
gi|48142692	XP_393605	0.01956	LTGMAFRVPVHNVSVVDLTVR	2310.73	3	PREDICTED: similar to putative glyceraldehyde-3-phosphate dehydrogenase [Apis mellifera]
gi|48142692	XP_393605	0.01959	VIHDNFEIVEGLMTTVHAVTATQK	2653.3	2	PREDICTED: similar to putative glyceraldehyde-3-phosphate dehydrogenase [Apis mellifera]
gi|48142692	XP_393605	0.01986	LTGMAFRVPVHNVSVVDLTVR	2308.62	2	PREDICTED: similar to putative glyceraldehyde-3-phosphate dehydrogenase [Apis mellifera]
gi|48142692	XP_393605	0.02039	GILGYTEDEVVSSDFIGDDHASIFDAK	2900.02	2	PREDICTED: similar to putative glyceraldehyde-3-phosphate dehydrogenase [Apis mellifera]
gi|48142692	XP_393605	0.02108	LTGMAFRVPVHNVSVVDLTVR	2311.27	3	PREDICTED: similar to putative glyceraldehyde-3-phosphate dehydrogenase [Apis mellifera]
gi|48142692	XP_393605	0.02244	GILGYTEDEVVSSDFIGDDHASIFDAK	2900.83	3	PREDICTED: similar to putative glyceraldehyde-3-phosphate dehydrogenase [Apis mellifera]
gi|48142692	XP_393605	0.02334	LTGMAFRVPVHNVSVVDLTVR	2310.18	2	PREDICTED: similar to putative glyceraldehyde-3-phosphate dehydrogenase [Apis mellifera]
gi|48142692	XP_393605	0.02336	LTGMAFRVPVHNVSVVDLTVR	2310.76	3	PREDICTED: similar to putative glyceraldehyde-3-phosphate dehydrogenase [Apis mellifera]
gi|48142692	XP_393605	0.024	VIHDNFEIVEGLMTTVHAVTATQK	2652.2	2	PREDICTED: similar to putative glyceraldehyde-3-phosphate dehydrogenase [Apis mellifera]
gi|48142692	XP_393605	0.02544	VIHDNFEIVEGLMTTVHAVTATQK	2654.62	3	PREDICTED: similar to putative glyceraldehyde-3-phosphate dehydrogenase [Apis mellifera]
gi|48142692	XP_393605	0.02546	VIHDNFEIVEGLMTTVHAVTATQK	2654.35	3	PREDICTED: similar to putative glyceraldehyde-3-phosphate dehydrogenase [Apis mellifera]
gi|48142692	XP_393605	0.02547	VIHDNFEIVEGLMTTVHAVTATQK	2652.96	2	PREDICTED: similar to putative glyceraldehyde-3-phosphate dehydrogenase [Apis mellifera]
gi|48142692	XP_393605	0.02708	GILGYTEDEVVSSDFIGDDHASIFDAK	2900.38	2	PREDICTED: similar to putative glyceraldehyde-3-phosphate dehydrogenase [Apis mellifera]
gi|48142692	XP_393605	0.02733	LTGMAFRVPVHNVSVVDLTVR	2310.88	2	PREDICTED: similar to putative glyceraldehyde-3-phosphate dehydrogenase [Apis mellifera]
gi|48142692	XP_393605	0.02841	LTGMAFRVPVHNVSVVDLTVR	2311	3	PREDICTED: similar to putative glyceraldehyde-3-phosphate dehydrogenase [Apis mellifera]
gi|48142692	XP_393605	0.02939	LTGMAFRVPVHNVSVVDLTVR	2310.82	3	PREDICTED: similar to putative glyceraldehyde-3-phosphate dehydrogenase [Apis mellifera]
gi|48142692	XP_393605	0.0294	GILGYTEDEVVSSDFIGDDHASIFDAK	2900.08	2	PREDICTED: similar to putative glyceraldehyde-3-phosphate dehydrogenase [Apis mellifera]
gi|48142692	XP_393605	0.02985	GILGYTEDEVVSSDFIGDDHASIFDAK	2901.52	3	PREDICTED: similar to putative glyceraldehyde-3-phosphate dehydrogenase [Apis mellifera]
gi|48142692	XP_393605	0.02991	VIHDNFEIVEGLMTTVHAVTATQK	2654.98	3	PREDICTED: similar to putative glyceraldehyde-3-phosphate dehydrogenase [Apis mellifera]
gi|48142692	XP_393605	0.03011	GILGYTEDEVVSSDFIGDDHASIFDAK	2901.91	3	PREDICTED: similar to putative glyceraldehyde-3-phosphate dehydrogenase [Apis mellifera]
gi|48142692	XP_393605	0.03096	LTGMAFRVPVHNVSVVDLTVR	2311.24	3	PREDICTED: similar to putative glyceraldehyde-3-phosphate dehydrogenase [Apis mellifera]
gi|48142692	XP_393605	0.03122	GILGYTEDEVVSSDFIGDDHASIFDAK	2900.52	2	PREDICTED: similar to putative glyceraldehyde-3-phosphate dehydrogenase [Apis mellifera]
gi|48142692	XP_393605	0.03189	GILGYTEDEVVSSDFIGDDHASIFDAK	2901.25	3	PREDICTED: similar to putative glyceraldehyde-3-phosphate dehydrogenase [Apis mellifera]
gi|48142692	XP_393605	0.03386	GILGYTEDEVVSSDFIGDDHASIFDAK	2900.95	3	PREDICTED: similar to putative glyceraldehyde-3-phosphate dehydrogenase [Apis mellifera]
gi|48142692	XP_393605	0.03394	GILGYTEDEVVSSDFIGDDHASIFDAK	2901.1	3	PREDICTED: similar to putative glyceraldehyde-3-phosphate dehydrogenase [Apis mellifera]
gi|48142692	XP_393605	0.03429	LTGMAFRVPVHNVSVVDLTVR	2310.64	2	PREDICTED: similar to putative glyceraldehyde-3-phosphate dehydrogenase [Apis mellifera]
gi|48142692	XP_393605	0.0345	LTGMAFRVPVHNVSVVDLTVR	2311.45	3	PREDICTED: similar to putative glyceraldehyde-3-phosphate dehydrogenase [Apis mellifera]
gi|48142692	XP_393605	0.03464	VIHDNFEIVEGLMTTVHAVTATQK	2654.3	2	PREDICTED: similar to putative glyceraldehyde-3-phosphate dehydrogenase [Apis mellifera]
gi|48142692	XP_393605	0.03576	LTGMAFRVPVHNVSVVDLTVR	2310.9	2	PREDICTED: similar to putative glyceraldehyde-3-phosphate dehydrogenase [Apis mellifera]
gi|48142692	XP_393605	0.03632	LTGMAFRVPVHNVSVVDLTVR	2310.61	3	PREDICTED: similar to putative glyceraldehyde-3-phosphate dehydrogenase [Apis mellifera]
gi|48142692	XP_393605	0.03654	LTGMAFRVPVHNVSVVDLTVR	2309.05	3	PREDICTED: similar to putative glyceraldehyde-3-phosphate dehydrogenase [Apis mellifera]
gi|48142692	XP_393605	0.03678	VPVHNVSVVDLTVR	1533.52	2	PREDICTED: similar to putative glyceraldehyde-3-phosphate dehydrogenase [Apis mellifera]
gi|48142692	XP_393605	0.03997	LTGMAFRVPVHNVSVVDLTVR	2311.57	3	PREDICTED: similar to putative glyceraldehyde-3-phosphate dehydrogenase [Apis mellifera]
gi|48142692	XP_393605	0.04042	GILGYTEDEVVSSDFIGDDHASIFDAK	2899.39	3	PREDICTED: similar to putative glyceraldehyde-3-phosphate dehydrogenase [Apis mellifera]
gi|48142692	XP_393605	0.04138	VIHDNFEIVEGLMTTVHAVTATQK	2653.7	2	PREDICTED: similar to putative glyceraldehyde-3-phosphate dehydrogenase [Apis mellifera]
gi|48142692	XP_393605	0.04198	VPVHNVSVVDLTVR	1533	2	PREDICTED: similar to putative glyceraldehyde-3-phosphate dehydrogenase [Apis mellifera]
gi|48142692	XP_393605	0.04245	GILGYTEDEVVSSDFIGDDHASIFDAK	2901.18	2	PREDICTED: similar to putative glyceraldehyde-3-phosphate dehydrogenase [Apis mellifera]
gi|48142692	XP_393605	0.04315	GILGYTEDEVVSSDFIGDDHASIFDAK	2900.14	3	PREDICTED: similar to putative glyceraldehyde-3-phosphate dehydrogenase [Apis mellifera]
gi|48142692	XP_393605	0.04362	GILGYTEDEVVSSDFIGDDHASIFDAK	2900.47	3	PREDICTED: similar to putative glyceraldehyde-3-phosphate dehydrogenase [Apis mellifera]
gi|48142692	XP_393605	0.04402	GILGYTEDEVVSSDFIGDDHASIFDAK	2900.82	2	PREDICTED: similar to putative glyceraldehyde-3-phosphate dehydrogenase [Apis mellifera]
gi|48142692	XP_393605	0.04414	GILGYTEDEVVSSDFIGDDHASIFDAK	2901.31	3	PREDICTED: similar to putative glyceraldehyde-3-phosphate dehydrogenase [Apis mellifera]
gi|48142692	XP_393605	0.04565	GILGYTEDEVVSSDFIGDDHASIFDAK	2900.5	3	PREDICTED: similar to putative glyceraldehyde-3-phosphate dehydrogenase [Apis mellifera]
gi|48142692	XP_393605	0.04718	GILGYTEDEVVSSDFIGDDHASIFDAK	2902.54	3	PREDICTED: similar to putative glyceraldehyde-3-phosphate dehydrogenase [Apis mellifera]
gi|48142692	XP_393605	0.04796	GILGYTEDEVVSSDFIGDDHASIFDAK	2903.22	2	PREDICTED: similar to putative glyceraldehyde-3-phosphate dehydrogenase [Apis mellifera]
gi|48142692	XP_393605	0.04885	VPVHNVSVVDLTVR	1534.08	2	PREDICTED: similar to putative glyceraldehyde-3-phosphate dehydrogenase [Apis mellifera]
gi|48142692	XP_393605	0.05005	GILGYTEDEVVSSDFIGDDHASIFDAK	2902.3	3	PREDICTED: similar to putative glyceraldehyde-3-phosphate dehydrogenase [Apis mellifera]
gi|48142692	XP_393605	0.0508	LTGMAFRVPVHNVSVVDLTVR	2311.54	3	PREDICTED: similar to putative glyceraldehyde-3-phosphate dehydrogenase [Apis mellifera]
gi|48142692	XP_393605	0.05114	GILGYTEDEVVSSDFIGDDHASIFDAK	2900.54	2	PREDICTED: similar to putative glyceraldehyde-3-phosphate dehydrogenase [Apis mellifera]
gi|48142692	XP_393605	0.05185	GILGYTEDEVVSSDFIGDDHASIFDAK	2900.9	2	PREDICTED: similar to putative glyceraldehyde-3-phosphate dehydrogenase [Apis mellifera]
gi|48142692	XP_393605	0.05234	VIHDNFEIVEGLMTTVHAVTATQK	2653.27	3	PREDICTED: similar to putative glyceraldehyde-3-phosphate dehydrogenase [Apis mellifera]
gi|48142692	XP_393605	0.05276	GILGYTEDEVVSSDFIGDDHASIFDAK	2900.2	2	PREDICTED: similar to putative glyceraldehyde-3-phosphate dehydrogenase [Apis mellifera]
gi|48142692	XP_393605	0.05294	GILGYTEDEVVSSDFIGDDHASIFDAK	2900.65	3	PREDICTED: similar to putative glyceraldehyde-3-phosphate dehydrogenase [Apis mellifera]
gi|48142692	XP_393605	0.05472	GILGYTEDEVVSSDFIGDDHASIFDAK	2900.2	3	PREDICTED: similar to putative glyceraldehyde-3-phosphate dehydrogenase [Apis mellifera]
gi|48142692	XP_393605	0.05679	GILGYTEDEVVSSDFIGDDHASIFDAK	2899.36	3	PREDICTED: similar to putative glyceraldehyde-3-phosphate dehydrogenase [Apis mellifera]
gi|48142692	XP_393605	0.05789	LTGMAFRVPVHNVSVVDLTVR	2310.43	3	PREDICTED: similar to putative glyceraldehyde-3-phosphate dehydrogenase [Apis mellifera]
gi|48142692	XP_393605	0.05808	VPVHNVSVVDLTVR	1533	2	PREDICTED: similar to putative glyceraldehyde-3-phosphate dehydrogenase [Apis mellifera]
gi|48142692	XP_393605	0.05872	GILGYTEDEVVSSDFIGDDHASIFDAK	2900.17	3	PREDICTED: similar to putative glyceraldehyde-3-phosphate dehydrogenase [Apis mellifera]
gi|48142692	XP_393605	0.06053	VIHDNFEIVEGLMTTVHAVTATQK	2655.34	2	PREDICTED: similar to putative glyceraldehyde-3-phosphate dehydrogenase [Apis mellifera]
gi|48142692	XP_393605	0.06127	LTGMAFRVPVHNVSVVDLTVR	2311.38	2	PREDICTED: similar to putative glyceraldehyde-3-phosphate dehydrogenase [Apis mellifera]
gi|48142692	XP_393605	0.06198	GILGYTEDEVVSSDFIGDDHASIFDAK	2901.76	3	PREDICTED: similar to putative glyceraldehyde-3-phosphate dehydrogenase [Apis mellifera]
gi|48142692	XP_393605	0.06212	VIHDNFEIVEGLMTTVHAVTATQK	2653.45	3	PREDICTED: similar to putative glyceraldehyde-3-phosphate dehydrogenase [Apis mellifera]
gi|48142692	XP_393605	0.06327	VIHDNFEIVEGLMTTVHAVTATQK	2655.4	3	PREDICTED: similar to putative glyceraldehyde-3-phosphate dehydrogenase [Apis mellifera]
gi|48142692	XP_393605	0.06344	GILGYTEDEVVSSDFIGDDHASIFDAK	2900.68	3	PREDICTED: similar to putative glyceraldehyde-3-phosphate dehydrogenase [Apis mellifera]
gi|48142692	XP_393605	0.06367	GILGYTEDEVVSSDFIGDDHASIFDAK	2900.72	2	PREDICTED: similar to putative glyceraldehyde-3-phosphate dehydrogenase [Apis mellifera]
gi|48142692	XP_393605	0.06437	VPVHNVSVVDLTVR	1534.4	2	PREDICTED: similar to putative glyceraldehyde-3-phosphate dehydrogenase [Apis mellifera]
gi|48142692	XP_393605	0.06615	VIHDNFEIVEGLMTTVHAVTATQK	2653.84	3	PREDICTED: similar to putative glyceraldehyde-3-phosphate dehydrogenase [Apis mellifera]
gi|48142692	XP_393605	0.0663	VIHDNFEIVEGLMTTVHAVTATQK	2653.86	2	PREDICTED: similar to putative glyceraldehyde-3-phosphate dehydrogenase [Apis mellifera]
gi|48142692	XP_393605	0.06654	VPVHNVSVVDLTVR	1533.32	2	PREDICTED: similar to putative glyceraldehyde-3-phosphate dehydrogenase [Apis mellifera]
gi|48142692	XP_393605	0.06787	VPVHNVSVVDLTVR	1533.06	2	PREDICTED: similar to putative glyceraldehyde-3-phosphate dehydrogenase [Apis mellifera]
gi|48142692	XP_393605	0.06977	GILGYTEDEVVSSDFIGDDHASIFDAK	2899.48	3	PREDICTED: similar to putative glyceraldehyde-3-phosphate dehydrogenase [Apis mellifera]
gi|48142692	XP_393605	0.0703	LTGMAFRVPVHNVSVVDLTVR	2310.07	3	PREDICTED: similar to putative glyceraldehyde-3-phosphate dehydrogenase [Apis mellifera]
gi|48142692	XP_393605	0.07181	LTGMAFRVPVHNVSVVDLTVR	2311.3	3	PREDICTED: similar to putative glyceraldehyde-3-phosphate dehydrogenase [Apis mellifera]
gi|48142692	XP_393605	0.07192	GILGYTEDEVVSSDFIGDDHASIFDAK	2900.62	3	PREDICTED: similar to putative glyceraldehyde-3-phosphate dehydrogenase [Apis mellifera]
gi|48142692	XP_393605	0.07304	LTGMAFRVPVHNVSVVDLTVR	2311.18	3	PREDICTED: similar to putative glyceraldehyde-3-phosphate dehydrogenase [Apis mellifera]
gi|48142692	XP_393605	0.0738	GILGYTEDEVVSSDFIGDDHASIFDAK	2900.38	2	PREDICTED: similar to putative glyceraldehyde-3-phosphate dehydrogenase [Apis mellifera]
gi|48142692	XP_393605	0.07559	GILGYTEDEVVSSDFIGDDHASIFDAK	2901.52	3	PREDICTED: similar to putative glyceraldehyde-3-phosphate dehydrogenase [Apis mellifera]
gi|48142692	XP_393605	0.07564	GILGYTEDEVVSSDFIGDDHASIFDAK	2899.92	2	PREDICTED: similar to putative glyceraldehyde-3-phosphate dehydrogenase [Apis mellifera]
gi|48142692	XP_393605	0.07617	VIHDNFEIVEGLMTTVHAVTATQK	2654.62	3	PREDICTED: similar to putative glyceraldehyde-3-phosphate dehydrogenase [Apis mellifera]
gi|48142692	XP_393605	0.07726	VIHDNFEIVEGLMTTVHAVTATQK	2652.01	3	PREDICTED: similar to putative glyceraldehyde-3-phosphate dehydrogenase [Apis mellifera]
gi|48142692	XP_393605	0.07727	LTGMAFRVPVHNVSVVDLTVR	2311.06	2	PREDICTED: similar to putative glyceraldehyde-3-phosphate dehydrogenase [Apis mellifera]
gi|48142692	XP_393605	0.078	GILGYTEDEVVSSDFIGDDHASIFDAK	2900.68	3	PREDICTED: similar to putative glyceraldehyde-3-phosphate dehydrogenase [Apis mellifera]
gi|48142692	XP_393605	0.07847	VIHDNFEIVEGLMTTVHAVTATQK	2655.01	3	PREDICTED: similar to putative glyceraldehyde-3-phosphate dehydrogenase [Apis mellifera]
gi|48142692	XP_393605	0.07979	GILGYTEDEVVSSDFIGDDHASIFDAK	2902.45	3	PREDICTED: similar to putative glyceraldehyde-3-phosphate dehydrogenase [Apis mellifera]
gi|48142692	XP_393605	0.08095	GILGYTEDEVVSSDFIGDDHASIFDAK	2901.34	3	PREDICTED: similar to putative glyceraldehyde-3-phosphate dehydrogenase [Apis mellifera]
gi|48142692	XP_393605	0.08425	GILGYTEDEVVSSDFIGDDHASIFDAK	2902.06	3	PREDICTED: similar to putative glyceraldehyde-3-phosphate dehydrogenase [Apis mellifera]
gi|48142692	XP_393605	0.08452	VPVHNVSVVDLTVR	1533.72	2	PREDICTED: similar to putative glyceraldehyde-3-phosphate dehydrogenase [Apis mellifera]
gi|48142692	XP_393605	0.08467	VIPALDGKLTGMAFRVPVHNVSVVDLTVR	3103.48	3	PREDICTED: similar to putative glyceraldehyde-3-phosphate dehydrogenase [Apis mellifera]
gi|48142692	XP_393605	0.08526	VIHDNFEIVEGLMTTVHAVTATQK	2653.88	2	PREDICTED: similar to putative glyceraldehyde-3-phosphate dehydrogenase [Apis mellifera]
gi|48142692	XP_393605	0.09053	LTGMAFRVPVHNVSVVDLTVR	2312.41	3	PREDICTED: similar to putative glyceraldehyde-3-phosphate dehydrogenase [Apis mellifera]
gi|48142692	XP_393605	0.09344	GILGYTEDEVVSSDFIGDDHASIFDAK	2899.96	3	PREDICTED: similar to putative glyceraldehyde-3-phosphate dehydrogenase [Apis mellifera]
gi|48142692	XP_393605	0.09494	GILGYTEDEVVSSDFIGDDHASIFDAK	2900.5	2	PREDICTED: similar to putative glyceraldehyde-3-phosphate dehydrogenase [Apis mellifera]
gi|48142692	XP_393605	0.09706	LTGMAFRVPVHNVSVVDLTVR	2310.28	2	PREDICTED: similar to putative glyceraldehyde-3-phosphate dehydrogenase [Apis mellifera]
gi|48142692	XP_393605	0.09883	VIHDNFEIVEGLMTTVHAVTATQK	2654.14	2	PREDICTED: similar to putative glyceraldehyde-3-phosphate dehydrogenase [Apis mellifera]
gi|48142692	XP_393605	0.09964	VIHDNFEIVEGLMTTVHAVTATQK	2652.32	2	PREDICTED: similar to putative glyceraldehyde-3-phosphate dehydrogenase [Apis mellifera]
gi|48142692	XP_393605	0.09983	VPVHNVSVVDLTVR	1533.94	2	PREDICTED: similar to putative glyceraldehyde-3-phosphate dehydrogenase [Apis mellifera]
gi|48142692	XP_393605	0.1011	GILGYTEDEVVSSDFIGDDHASIFDAK	2900.9	2	PREDICTED: similar to putative glyceraldehyde-3-phosphate dehydrogenase [Apis mellifera]
gi|48142692	XP_393605	0.1033	LTGMAFRVPVHNVSVVDLTVR	2310.3	2	PREDICTED: similar to putative glyceraldehyde-3-phosphate dehydrogenase [Apis mellifera]
gi|48142692	XP_393605	0.1054	GILGYTEDEVVSSDFIGDDHASIFDAK	2900.78	2	PREDICTED: similar to putative glyceraldehyde-3-phosphate dehydrogenase [Apis mellifera]
gi|48142692	XP_393605	0.1065	VPVHNVSVVDLTVR	1532.48	2	PREDICTED: similar to putative glyceraldehyde-3-phosphate dehydrogenase [Apis mellifera]
gi|48142692	XP_393605	0.1089	GILGYTEDEVVSSDFIGDDHASIFDAK	2900.06	2	PREDICTED: similar to putative glyceraldehyde-3-phosphate dehydrogenase [Apis mellifera]
gi|48142692	XP_393605	0.1098	GILGYTEDEVVSSDFIGDDHASIFDAK	2900.8	3	PREDICTED: similar to putative glyceraldehyde-3-phosphate dehydrogenase [Apis mellifera]
gi|48142692	XP_393605	0.1109	LTGMAFRVPVHNVSVVDLTVR	2311.12	3	PREDICTED: similar to putative glyceraldehyde-3-phosphate dehydrogenase [Apis mellifera]
gi|48142692	XP_393605	0.113	LTGMAFRVPVHNVSVVDLTVR	2310.28	3	PREDICTED: similar to putative glyceraldehyde-3-phosphate dehydrogenase [Apis mellifera]
gi|48142692	XP_393605	0.1137	GILGYTEDEVVSSDFIGDDHASIFDAK	2901.98	2	PREDICTED: similar to putative glyceraldehyde-3-phosphate dehydrogenase [Apis mellifera]
gi|48142692	XP_393605	0.1142	VIHDNFEIVEGLMTTVHAVTATQK	2654.16	2	PREDICTED: similar to putative glyceraldehyde-3-phosphate dehydrogenase [Apis mellifera]
gi|48142692	XP_393605	0.1158	GILGYTEDEVVSSDFIGDDHASIFDAK	2901.64	3	PREDICTED: similar to putative glyceraldehyde-3-phosphate dehydrogenase [Apis mellifera]
gi|48142692	XP_393605	0.1167	VIHDNFEIVEGLMTTVHAVTATQK	2653.26	2	PREDICTED: similar to putative glyceraldehyde-3-phosphate dehydrogenase [Apis mellifera]
gi|48142692	XP_393605	0.1179	GILGYTEDEVVSSDFIGDDHASIFDAK	2899.66	2	PREDICTED: similar to putative glyceraldehyde-3-phosphate dehydrogenase [Apis mellifera]
gi|48142692	XP_393605	0.123	GILGYTEDEVVSSDFIGDDHASIFDAK	2902.45	3	PREDICTED: similar to putative glyceraldehyde-3-phosphate dehydrogenase [Apis mellifera]
gi|48142692	XP_393605	0.1236	LTGMAFRVPVHNVSVVDLTVR	2308.86	2	PREDICTED: similar to putative glyceraldehyde-3-phosphate dehydrogenase [Apis mellifera]
gi|48142692	XP_393605	0.1244	GILGYTEDEVVSSDFIGDDHASIFDAK	2901.88	3	PREDICTED: similar to putative glyceraldehyde-3-phosphate dehydrogenase [Apis mellifera]
gi|48142692	XP_393605	0.1246	GILGYTEDEVVSSDFIGDDHASIFDAK	2901.76	3	PREDICTED: similar to putative glyceraldehyde-3-phosphate dehydrogenase [Apis mellifera]
gi|48142692	XP_393605	0.1258	LTGMAFRVPVHNVSVVDLTVR	2311.06	3	PREDICTED: similar to putative glyceraldehyde-3-phosphate dehydrogenase [Apis mellifera]
gi|48142692	XP_393605	0.1263	GILGYTEDEVVSSDFIGDDHASIFDAK	2900.86	2	PREDICTED: similar to putative glyceraldehyde-3-phosphate dehydrogenase [Apis mellifera]
gi|48142692	XP_393605	0.1278	LTGMAFRVPVHNVSVVDLTVR	2311.66	3	PREDICTED: similar to putative glyceraldehyde-3-phosphate dehydrogenase [Apis mellifera]
gi|48142692	XP_393605	0.128	GILGYTEDEVVSSDFIGDDHASIFDAK	2900.98	3	PREDICTED: similar to putative glyceraldehyde-3-phosphate dehydrogenase [Apis mellifera]
gi|48142692	XP_393605	0.1298	VPVHNVSVVDLTVR	1534	2	PREDICTED: similar to putative glyceraldehyde-3-phosphate dehydrogenase [Apis mellifera]
gi|48142692	XP_393605	0.1335	VIHDNFEIVEGLMTTVHAVTATQK	2653.32	2	PREDICTED: similar to putative glyceraldehyde-3-phosphate dehydrogenase [Apis mellifera]
gi|48142692	XP_393605	0.1341	LTGMAFRVPVHNVSVVDLTVR	2311.24	3	PREDICTED: similar to putative glyceraldehyde-3-phosphate dehydrogenase [Apis mellifera]
gi|48142692	XP_393605	0.1342	VIHDNFEIVEGLMTTVHAVTATQK	2653.87	3	PREDICTED: similar to putative glyceraldehyde-3-phosphate dehydrogenase [Apis mellifera]
gi|48142692	XP_393605	0.1351	GILGYTEDEVVSSDFIGDDHASIFDAK	2898.82	3	PREDICTED: similar to putative glyceraldehyde-3-phosphate dehydrogenase [Apis mellifera]
gi|48142692	XP_393605	0.1459	GILGYTEDEVVSSDFIGDDHASIFDAK	2900.77	3	PREDICTED: similar to putative glyceraldehyde-3-phosphate dehydrogenase [Apis mellifera]
gi|48142692	XP_393605	0.1514	VPVHNVSVVDLTVR	1534.1	2	PREDICTED: similar to putative glyceraldehyde-3-phosphate dehydrogenase [Apis mellifera]
gi|48142692	XP_393605	0.1528	GILGYTEDEVVSSDFIGDDHASIFDAK	2900.38	3	PREDICTED: similar to putative glyceraldehyde-3-phosphate dehydrogenase [Apis mellifera]
gi|48142692	XP_393605	0.1573	LTGMAFRVPVHNVSVVDLTVR	2310.96	2	PREDICTED: similar to putative glyceraldehyde-3-phosphate dehydrogenase [Apis mellifera]
gi|48142692	XP_393605	0.1595	VPVHNVSVVDLTVR	1533.64	2	PREDICTED: similar to putative glyceraldehyde-3-phosphate dehydrogenase [Apis mellifera]
gi|48142692	XP_393605	0.1691	VIHDNFEIVEGLMTTVHAVTATQK	2653.24	2	PREDICTED: similar to putative glyceraldehyde-3-phosphate dehydrogenase [Apis mellifera]
gi|48142692	XP_393605	0.1694	GILGYTEDEVVSSDFIGDDHASIFDAK	2900.74	3	PREDICTED: similar to putative glyceraldehyde-3-phosphate dehydrogenase [Apis mellifera]
gi|48142692	XP_393605	0.1735	GILGYTEDEVVSSDFIGDDHASIFDAK	2902.12	3	PREDICTED: similar to putative glyceraldehyde-3-phosphate dehydrogenase [Apis mellifera]
gi|48142692	XP_393605	0.1778	VIHDNFEIVEGLMTTVHAVTATQK	2654.58	2	PREDICTED: similar to putative glyceraldehyde-3-phosphate dehydrogenase [Apis mellifera]
gi|48142692	XP_393605	0.1787	GILGYTEDEVVSSDFIGDDHASIFDAK	2900.16	2	PREDICTED: similar to putative glyceraldehyde-3-phosphate dehydrogenase [Apis mellifera]
gi|48142692	XP_393605	0.1805	VIHDNFEIVEGLMTTVHAVTATQK	2654.6	2	PREDICTED: similar to putative glyceraldehyde-3-phosphate dehydrogenase [Apis mellifera]
gi|48142692	XP_393605	0.1823	GILGYTEDEVVSSDFIGDDHASIFDAK	2901.13	3	PREDICTED: similar to putative glyceraldehyde-3-phosphate dehydrogenase [Apis mellifera]
gi|48142692	XP_393605	0.1845	GILGYTEDEVVSSDFIGDDHASIFDAK	2900.06	2	PREDICTED: similar to putative glyceraldehyde-3-phosphate dehydrogenase [Apis mellifera]
gi|48142692	XP_393605	0.1847	GILGYTEDEVVSSDFIGDDHASIFDAK	2901.76	3	PREDICTED: similar to putative glyceraldehyde-3-phosphate dehydrogenase [Apis mellifera]
gi|48142692	XP_393605	0.1861	LTGMAFRVPVHNVSVVDLTVR	2311.66	3	PREDICTED: similar to putative glyceraldehyde-3-phosphate dehydrogenase [Apis mellifera]
gi|48142692	XP_393605	0.1878	LTGMAFRVPVHNVSVVDLTVR	2311.54	2	PREDICTED: similar to putative glyceraldehyde-3-phosphate dehydrogenase [Apis mellifera]
gi|48142692	XP_393605	0.1887	LTGMAFRVPVHNVSVVDLTVR	2310.96	2	PREDICTED: similar to putative glyceraldehyde-3-phosphate dehydrogenase [Apis mellifera]
gi|48142692	XP_393605	0.1893	LTGMAFRVPVHNVSVVDLTVR	2310.82	3	PREDICTED: similar to putative glyceraldehyde-3-phosphate dehydrogenase [Apis mellifera]
gi|48142692	XP_393605	0.1902	GILGYTEDEVVSSDFIGDDHASIFDAK	2899.9	2	PREDICTED: similar to putative glyceraldehyde-3-phosphate dehydrogenase [Apis mellifera]
gi|48142692	XP_393605	0.1907	GILGYTEDEVVSSDFIGDDHASIFDAK	2900.36	2	PREDICTED: similar to putative glyceraldehyde-3-phosphate dehydrogenase [Apis mellifera]
gi|48142692	XP_393605	0.194	LTGMAFRVPVHNVSVVDLTVR	2310.22	2	PREDICTED: similar to putative glyceraldehyde-3-phosphate dehydrogenase [Apis mellifera]
gi|48142692	XP_393605	0.1942	LTGMAFRVPVHNVSVVDLTVR	2310.67	3	PREDICTED: similar to putative glyceraldehyde-3-phosphate dehydrogenase [Apis mellifera]
gi|48142692	XP_393605	0.2042	GILGYTEDEVVSSDFIGDDHASIFDAK	2901.52	3	PREDICTED: similar to putative glyceraldehyde-3-phosphate dehydrogenase [Apis mellifera]
gi|48142692	XP_393605	0.2055	GILGYTEDEVVSSDFIGDDHASIFDAK	2900.41	3	PREDICTED: similar to putative glyceraldehyde-3-phosphate dehydrogenase [Apis mellifera]
gi|48142692	XP_393605	0.208	AGAEYIVESTGVYTTK	1690.34	2	PREDICTED: similar to putative glyceraldehyde-3-phosphate dehydrogenase [Apis mellifera]
gi|48142692	XP_393605	0.21	GILGYTEDEVVSSDFIGDDHASIFDAK	2902.48	3	PREDICTED: similar to putative glyceraldehyde-3-phosphate dehydrogenase [Apis mellifera]
gi|48142692	XP_393605	0.2116	VIHDNFEIVEGLMTTVHAVTATQK	2653.42	3	PREDICTED: similar to putative glyceraldehyde-3-phosphate dehydrogenase [Apis mellifera]
gi|48142692	XP_393605	0.2136	GILGYTEDEVVSSDFIGDDHASIFDAK	2899.96	3	PREDICTED: similar to putative glyceraldehyde-3-phosphate dehydrogenase [Apis mellifera]
gi|48142692	XP_393605	0.2189	GILGYTEDEVVSSDFIGDDHASIFDAK	2901.49	3	PREDICTED: similar to putative glyceraldehyde-3-phosphate dehydrogenase [Apis mellifera]
gi|48142692	XP_393605	0.2266	LTGMAFRVPVHNVSVVDLTVR	2311.45	3	PREDICTED: similar to putative glyceraldehyde-3-phosphate dehydrogenase [Apis mellifera]
gi|48142692	XP_393605	0.2287	GILGYTEDEVVSSDFIGDDHASIFDAK	2901.31	3	PREDICTED: similar to putative glyceraldehyde-3-phosphate dehydrogenase [Apis mellifera]
gi|48142692	XP_393605	0.2297	LTGMAFRVPVHNVSVVDLTVR	2310.25	3	PREDICTED: similar to putative glyceraldehyde-3-phosphate dehydrogenase [Apis mellifera]
gi|48142692	XP_393605	0.235	VIHDNFEIVEGLMTTVHAVTATQK	2654.14	2	PREDICTED: similar to putative glyceraldehyde-3-phosphate dehydrogenase [Apis mellifera]
gi|48142692	XP_393605	0.2372	GILGYTEDEVVSSDFIGDDHASIFDAK	2900.96	2	PREDICTED: similar to putative glyceraldehyde-3-phosphate dehydrogenase [Apis mellifera]
gi|48142692	XP_393605	0.2396	VPVHNVSVVDLTVR	1534.22	2	PREDICTED: similar to putative glyceraldehyde-3-phosphate dehydrogenase [Apis mellifera]
gi|48142692	XP_393605	0.2404	VPVHNVSVVDLTVR	1534.52	2	PREDICTED: similar to putative glyceraldehyde-3-phosphate dehydrogenase [Apis mellifera]
gi|48142692	XP_393605	0.2471	GILGYTEDEVVSSDFIGDDHASIFDAK	2901.07	3	PREDICTED: similar to putative glyceraldehyde-3-phosphate dehydrogenase [Apis mellifera]
gi|48142692	XP_393605	0.2505	GILGYTEDEVVSSDFIGDDHASIFDAK	2899.98	2	PREDICTED: similar to putative glyceraldehyde-3-phosphate dehydrogenase [Apis mellifera]
gi|48142692	XP_393605	0.2557	LTGMAFRVPVHNVSVVDLTVR	2310.76	3	PREDICTED: similar to putative glyceraldehyde-3-phosphate dehydrogenase [Apis mellifera]
gi|48142692	XP_393605	0.2711	LTGMAFRVPVHNVSVVDLTVR	2309.22	2	PREDICTED: similar to putative glyceraldehyde-3-phosphate dehydrogenase [Apis mellifera]
gi|48142692	XP_393605	0.2747	VIHDNFEIVEGLMTTVHAVTATQK	2650.66	2	PREDICTED: similar to putative glyceraldehyde-3-phosphate dehydrogenase [Apis mellifera]
gi|48142692	XP_393605	0.2913	GILGYTEDEVVSSDFIGDDHASIFDAK	2900.8	2	PREDICTED: similar to putative glyceraldehyde-3-phosphate dehydrogenase [Apis mellifera]
gi|48142692	XP_393605	0.2927	LTGMAFRVPVHNVSVVDLTVR	2309.05	3	PREDICTED: similar to putative glyceraldehyde-3-phosphate dehydrogenase [Apis mellifera]
gi|48142692	XP_393605	0.3174	GILGYTEDEVVSSDFIGDDHASIFDAK	2901.07	3	PREDICTED: similar to putative glyceraldehyde-3-phosphate dehydrogenase [Apis mellifera]
gi|48142692	XP_393605	0.3202	VIHDNFEIVEGLmTTVHAVTATQK	2670.55	3	PREDICTED: similar to putative glyceraldehyde-3-phosphate dehydrogenase [Apis mellifera]
gi|48142692	XP_393605	0.3212	VIHDNFEIVEGLMTTVHAVTATQK	2653.08	2	PREDICTED: similar to putative glyceraldehyde-3-phosphate dehydrogenase [Apis mellifera]
gi|48142692	XP_393605	0.3238	LTGMAFRVPVHNVSVVDLTVR	2310.76	3	PREDICTED: similar to putative glyceraldehyde-3-phosphate dehydrogenase [Apis mellifera]
gi|48142692	XP_393605	0.3287	LTGMAFRVPVHNVSVVDLTVR	2310.37	3	PREDICTED: similar to putative glyceraldehyde-3-phosphate dehydrogenase [Apis mellifera]
gi|48142692	XP_393605	0.3304	LTGMAFRVPVHNVSVVDLTVR	2311.38	2	PREDICTED: similar to putative glyceraldehyde-3-phosphate dehydrogenase [Apis mellifera]
gi|48142692	XP_393605	0.3358	GILGYTEDEVVSSDFIGDDHASIFDAK	2899.9	2	PREDICTED: similar to putative glyceraldehyde-3-phosphate dehydrogenase [Apis mellifera]
gi|48142692	XP_393605	0.3431	VIHDNFEIVEGLMTTVHAVTATQK	2653.16	2	PREDICTED: similar to putative glyceraldehyde-3-phosphate dehydrogenase [Apis mellifera]
gi|48142692	XP_393605	0.3511	AGIALNNNFVK	1161.34	2	PREDICTED: similar to putative glyceraldehyde-3-phosphate dehydrogenase [Apis mellifera]
gi|48142692	XP_393605	0.3639	GILGYTEDEVVSSDFIGDDHASIFDAK	2901.64	3	PREDICTED: similar to putative glyceraldehyde-3-phosphate dehydrogenase [Apis mellifera]
gi|48142692	XP_393605	0.3661	GILGYTEDEVVSSDFIGDDHASIFDAK	2901.91	3	PREDICTED: similar to putative glyceraldehyde-3-phosphate dehydrogenase [Apis mellifera]
gi|48142692	XP_393605	0.379	VIHDNFEIVEGLMTTVHAVTATQK	2655.48	2	PREDICTED: similar to putative glyceraldehyde-3-phosphate dehydrogenase [Apis mellifera]
gi|48142692	XP_393605	0.3815	GILGYTEDEVVSSDFIGDDHASIFDAK	2899.78	3	PREDICTED: similar to putative glyceraldehyde-3-phosphate dehydrogenase [Apis mellifera]
gi|48142692	XP_393605	0.3826	VIHDNFEIVEGLMTTVHAVTATQK	2651.95	3	PREDICTED: similar to putative glyceraldehyde-3-phosphate dehydrogenase [Apis mellifera]
gi|48142692	XP_393605	0.3839	GILGYTEDEVVSSDFIGDDHASIFDAK	2901.64	3	PREDICTED: similar to putative glyceraldehyde-3-phosphate dehydrogenase [Apis mellifera]
gi|48142692	XP_393605	0.384	GILGYTEDEVVSSDFIGDDHASIFDAK	2901.2	2	PREDICTED: similar to putative glyceraldehyde-3-phosphate dehydrogenase [Apis mellifera]
gi|48142692	XP_393605	0.3907	LTGMAFRVPVHNVSVVDLTVR	2311.27	3	PREDICTED: similar to putative glyceraldehyde-3-phosphate dehydrogenase [Apis mellifera]
gi|48142692	XP_393605	0.4016	VPVHNVSVVDLTVR	1533.86	2	PREDICTED: similar to putative glyceraldehyde-3-phosphate dehydrogenase [Apis mellifera]
gi|48142692	XP_393605	0.4146	LTGMAFRVPVHNVSVVDLTVR	2312.59	3	PREDICTED: similar to putative glyceraldehyde-3-phosphate dehydrogenase [Apis mellifera]
gi|48142692	XP_393605	0.4236	GILGYTEDEVVSSDFIGDDHASIFDAK	2900.5	3	PREDICTED: similar to putative glyceraldehyde-3-phosphate dehydrogenase [Apis mellifera]
gi|48142692	XP_393605	0.44	VIHDNFEIVEGLMTTVHAVTATQK	2656.48	3	PREDICTED: similar to putative glyceraldehyde-3-phosphate dehydrogenase [Apis mellifera]
gi|48142692	XP_393605	0.4445	AGIALNNNFVK	1161.56	2	PREDICTED: similar to putative glyceraldehyde-3-phosphate dehydrogenase [Apis mellifera]
gi|48142692	XP_393605	0.4471	GILGYTEDEVVSSDFIGDDHASIFDAK	2900.3	2	PREDICTED: similar to putative glyceraldehyde-3-phosphate dehydrogenase [Apis mellifera]
gi|48142692	XP_393605	0.4476	AGIALNNNFVK	1160.78	2	PREDICTED: similar to putative glyceraldehyde-3-phosphate dehydrogenase [Apis mellifera]
gi|48142692	XP_393605	0.4667	GILGYTEDEVVSSDFIGDDHASIFDAK	2900.53	3	PREDICTED: similar to putative glyceraldehyde-3-phosphate dehydrogenase [Apis mellifera]
gi|48142692	XP_393605	0.4835	GILGYTEDEVVSSDFIGDDHASIFDAK	2900.68	2	PREDICTED: similar to putative glyceraldehyde-3-phosphate dehydrogenase [Apis mellifera]
gi|48142692	XP_393605	0.4835	VPVHNVSVVDLTVR	1533.84	2	PREDICTED: similar to putative glyceraldehyde-3-phosphate dehydrogenase [Apis mellifera]
gi|48142692	XP_393605	0.4875	LTGMAFRVPVHNVSVVDLTVR	2312.11	3	PREDICTED: similar to putative glyceraldehyde-3-phosphate dehydrogenase [Apis mellifera]
gi|48142692	XP_393605	0.5105	GILGYTEDEVVSSDFIGDDHASIFDAK	2901.73	3	PREDICTED: similar to putative glyceraldehyde-3-phosphate dehydrogenase [Apis mellifera]
gi|48142692	XP_393605	0.525	VIHDNFEIVEGLMTTVHAVTATQK	2653.18	3	PREDICTED: similar to putative glyceraldehyde-3-phosphate dehydrogenase [Apis mellifera]
gi|48142692	XP_393605	0.5379	LTGMAFRVPVHNVSVVDLTVR	2310.76	2	PREDICTED: similar to putative glyceraldehyde-3-phosphate dehydrogenase [Apis mellifera]
gi|48142692	XP_393605	0.5489	AGAEYIVESTGVYTTK	1690.42	2	PREDICTED: similar to putative glyceraldehyde-3-phosphate dehydrogenase [Apis mellifera]
gi|48142692	XP_393605	0.5512	VIHDNFEIVEGLMTTVHAVTATQK	2654.53	3	PREDICTED: similar to putative glyceraldehyde-3-phosphate dehydrogenase [Apis mellifera]
gi|48142692	XP_393605	0.5615	LTGMAFRVPVHNVSVVDLTVR	2311.63	3	PREDICTED: similar to putative glyceraldehyde-3-phosphate dehydrogenase [Apis mellifera]
gi|48142692	XP_393605	0.5636	LTGMAFRVPVHNVSVVDLTVR	2311.93	3	PREDICTED: similar to putative glyceraldehyde-3-phosphate dehydrogenase [Apis mellifera]
gi|48142692	XP_393605	0.5731	GILGYTEDEVVSSDFIGDDHASIFDAK	2900.89	3	PREDICTED: similar to putative glyceraldehyde-3-phosphate dehydrogenase [Apis mellifera]
gi|48142692	XP_393605	0.5783	GILGYTEDEVVSSDFIGDDHASIFDAK	2899.96	3	PREDICTED: similar to putative glyceraldehyde-3-phosphate dehydrogenase [Apis mellifera]
gi|48142692	XP_393605	0.5949	AGIALNNNFVK	1160.8	2	PREDICTED: similar to putative glyceraldehyde-3-phosphate dehydrogenase [Apis mellifera]
gi|48142692	XP_393605	0.6002	LTGMAFRVPVHNVSVVDLTVR	2310.58	2	PREDICTED: similar to putative glyceraldehyde-3-phosphate dehydrogenase [Apis mellifera]
gi|48142692	XP_393605	0.6041	VPVHNVSVVDLTVR	1534.14	2	PREDICTED: similar to putative glyceraldehyde-3-phosphate dehydrogenase [Apis mellifera]
gi|48142692	XP_393605	0.6448	VPVHNVSVVDLTVR	1533.84	2	PREDICTED: similar to putative glyceraldehyde-3-phosphate dehydrogenase [Apis mellifera]
gi|48142692	XP_393605	0.6625	LTGMAFRVPVHNVSVVDLTVR	2313.43	3	PREDICTED: similar to putative glyceraldehyde-3-phosphate dehydrogenase [Apis mellifera]
gi|48142692	XP_393605	0.6804	VPVHNVSVVDLTVR	1534.26	2	PREDICTED: similar to putative glyceraldehyde-3-phosphate dehydrogenase [Apis mellifera]
gi|48142692	XP_393605	0.6834	GILGYTEDEVVSSDFIGDDHASIFDAK	2899.76	2	PREDICTED: similar to putative glyceraldehyde-3-phosphate dehydrogenase [Apis mellifera]
gi|48142692	XP_393605	0.6934	GILGYTEDEVVSSDFIGDDHASIFDAK	2901.16	3	PREDICTED: similar to putative glyceraldehyde-3-phosphate dehydrogenase [Apis mellifera]
gi|48142692	XP_393605	0.696	LTGMAFRVPVHNVSVVDLTVR	2310.58	3	PREDICTED: similar to putative glyceraldehyde-3-phosphate dehydrogenase [Apis mellifera]
gi|48142692	XP_393605	0.7121	GILGYTEDEVVSSDFIGDDHASIFDAK	2899.87	3	PREDICTED: similar to putative glyceraldehyde-3-phosphate dehydrogenase [Apis mellifera]
gi|48142692	XP_393605	0.7343	GILGYTEDEVVSSDFIGDDHASIFDAK	2902.03	3	PREDICTED: similar to putative glyceraldehyde-3-phosphate dehydrogenase [Apis mellifera]
gi|48142692	XP_393605	0.743	VIHDNFEIVEGLMTTVHAVTATQK	2653.72	3	PREDICTED: similar to putative glyceraldehyde-3-phosphate dehydrogenase [Apis mellifera]
gi|48142692	XP_393605	0.7432	GILGYTEDEVVSSDFIGDDHASIFDAK	2902.18	3	PREDICTED: similar to putative glyceraldehyde-3-phosphate dehydrogenase [Apis mellifera]
gi|48142692	XP_393605	0.7546	VIHDNFEIVEGLMTTVHAVTATQK	2657.05	3	PREDICTED: similar to putative glyceraldehyde-3-phosphate dehydrogenase [Apis mellifera]
gi|48142692	XP_393605	0.7674	VIHDNFEIVEGLMTTVHAVTATQK	2656	3	PREDICTED: similar to putative glyceraldehyde-3-phosphate dehydrogenase [Apis mellifera]
gi|48142692	XP_393605	0.7882	LTGMAFRVPVHNVSVVDLTVR	2311.72	3	PREDICTED: similar to putative glyceraldehyde-3-phosphate dehydrogenase [Apis mellifera]
gi|48142692	XP_393605	0.7927	VIHDNFEIVEGLMTTVHAVTATQK	2654.65	3	PREDICTED: similar to putative glyceraldehyde-3-phosphate dehydrogenase [Apis mellifera]
gi|48142692	XP_393605	0.7974	AGIALNNNFVK	1161.08	2	PREDICTED: similar to putative glyceraldehyde-3-phosphate dehydrogenase [Apis mellifera]
gi|48142692	XP_393605	0.8026	AGIALNNNFVK	1161.4	2	PREDICTED: similar to putative glyceraldehyde-3-phosphate dehydrogenase [Apis mellifera]
gi|48142692	XP_393605	0.8185	GILGYTEDEVVSSDFIGDDHASIFDAK	2901.94	3	PREDICTED: similar to putative glyceraldehyde-3-phosphate dehydrogenase [Apis mellifera]
gi|48142692	XP_393605	0.8225	LTGMAFRVPVHNVSVVDLTVR	2311.66	3	PREDICTED: similar to putative glyceraldehyde-3-phosphate dehydrogenase [Apis mellifera]
gi|48142692	XP_393605	0.8533	AGAEYIVESTGVYTTK	1689.96	2	PREDICTED: similar to putative glyceraldehyde-3-phosphate dehydrogenase [Apis mellifera]
gi|48142692	XP_393605	0.8552	AGAEYIVESTGVYTTK	1690.38	2	PREDICTED: similar to putative glyceraldehyde-3-phosphate dehydrogenase [Apis mellifera]
gi|48142692	XP_393605	0.872	LTGMAFRVPVHNVSVVDLTVR	2312.59	3	PREDICTED: similar to putative glyceraldehyde-3-phosphate dehydrogenase [Apis mellifera]
gi|48142692	XP_393605	0.875	GILGYTEDEVVSSDFIGDDHASIFDAK	2901.55	3	PREDICTED: similar to putative glyceraldehyde-3-phosphate dehydrogenase [Apis mellifera]
gi|48142692	XP_393605	0.8915	GILGYTEDEVVSSDFIGDDHASIFDAK	2902	3	PREDICTED: similar to putative glyceraldehyde-3-phosphate dehydrogenase [Apis mellifera]
gi|48142692	XP_393605	0.9022	LTGMAFRVPVHNVSVVDLTVR	2310.43	3	PREDICTED: similar to putative glyceraldehyde-3-phosphate dehydrogenase [Apis mellifera]
gi|48142692	XP_393605	0.924	VIHDNFEIVEGLMTTVHAVTATQK	2653.72	3	PREDICTED: similar to putative glyceraldehyde-3-phosphate dehydrogenase [Apis mellifera]
gi|48142692	XP_393605	0.9339	GILGYTEDEVVSSDFIGDDHASIFDAK	2900.88	2	PREDICTED: similar to putative glyceraldehyde-3-phosphate dehydrogenase [Apis mellifera]
gi|48142692	XP_393605	0.9534	GILGYTEDEVVSSDFIGDDHASIFDAK	2899.9	2	PREDICTED: similar to putative glyceraldehyde-3-phosphate dehydrogenase [Apis mellifera]
gi|48142692	XP_393605	0.9613	LTGMAFRVPVHNVSVVDLTVR	2311	3	PREDICTED: similar to putative glyceraldehyde-3-phosphate dehydrogenase [Apis mellifera]
gi|48142692	XP_393605	0.9633	GILGYTEDEVVSSDFIGDDHASIFDAK	2900.98	2	PREDICTED: similar to putative glyceraldehyde-3-phosphate dehydrogenase [Apis mellifera]
gi|48142692	XP_393605	0.9695	VIHDNFEIVEGLMTTVHAVTATQK	2654.64	2	PREDICTED: similar to putative glyceraldehyde-3-phosphate dehydrogenase [Apis mellifera]
gi|5834927	NP_008083	0.0008602	FNQSSLEWLNFLPPLDHSHLEIPLLIK	3203.32	3	cytochrome c oxidase subunit I [Apis mellifera ligustica]
gi|5834927	NP_008083	0.1756	FNQSSLEWLNFLPPLDHSHLEIPLLIK	3202.3	3	cytochrome c oxidase subunit I [Apis mellifera ligustica]
gi|5834927	NP_008083	0.6215	FNQSSLEWLNFLPPLDHSHLEIPLLIK	3199.63	3	cytochrome c oxidase subunit I [Apis mellifera ligustica]
gi|5834928	NP_008084	0.06252	LITTSTDVIHSWTVPSLGIK	2169.68	2	cytochrome c oxidase subunit II [Apis mellifera ligustica]
gi|5834928	NP_008084	0.534	LITTSTDVIHSWTVPSLGIK	2168.26	2	cytochrome c oxidase subunit II [Apis mellifera ligustica]
gi|5834928	NP_008084	0.7464	LITTSTDVIHSWTVPSLGIK	2168.22	2	cytochrome c oxidase subunit II [Apis mellifera ligustica]
[truncated: 5,506 more rows]
